# Supplementary material for: Diel and tidal rhythms drive fish acoustic communities in a European kelp forest
Source: BMC Ecol Evol. 2026 May 2;26:47. doi: 10.1186/s12862-026-02521-z (PMC13179613; doi:10.1186/s12862-026-02521-z)
Supplement: Supplementary file 2 — Supplementary Material 2: Table S1 to S5 providing the 3 datasets used for statistical analyses (acoustic, environmental and UVC), the description of the sound types identified on the study and a list of species that could potentially emit these sound types. [file 12862_2026_2521_MOESM2_ESM.xlsx]

## Sheet: Table S1
Table S1. Global acoustic and environmental dataset used for statistical analyses.
Replicates				Environmental variables											Relative abundance of the different sound types																										Acoustic community parameters
ID_rep	S24_num	Date	Hours	Period	Temperature_degC	Luminosity_lux	Wind_speed_m.s-1	Wind_dir_deg	Water_height_m	Coeff_tide_mean_day	Tidal_coeff_level	Moon_illum	Moon_Phase	Sign_wave_height_m	AS	Crackling	DP	DS	DS_long	DSPS	DSS	FPT	FPTs	Seq_FPT_str1	Seq_FPT_PSDS_str1	LDS	LDSPS	LDSS	LFPT	LFPTs	LPS	LPTF	LCT	Mini_Crack	PS	PTF	PTFs	Stridulation	CT	US	Abundance	Richness	Shannon	Pielou
S1_H12	1	2023-07-27	12	Day	16.332	527.4	8.28614	52.7982	6.791	42	Low	0.727225	First Quarter	1.346	0	0	1	0	0	0	0	0	0	3	0	0	0	0	0	0	1	0	0	0	5	0	0	0	0	0	10	4	1.16828	0.842738
S1_H13	1	2023-07-27	13	Day	16.237	419.8	8.0852	51.0746	7.095	42	Low	0.727225	First Quarter	1.346	0	0	0	1	1	0	0	1	2	4	0	1	0	0	0	0	1	0	0	0	3	0	0	0	0	0	14	8	1.90854	0.917811
S1_H14	1	2023-07-27	14	Day	16.332	710.4	7.90636	49.9253	7.018	42	Low	0.727225	First Quarter	1.286	0	0	0	3	0	1	0	0	0	0	0	1	0	0	0	0	0	0	2	1	5	0	0	0	0	0	13	6	1.58577	0.885036
S1_H15	1	2023-07-27	15	Day	16.332	462.9	7.65122	44.4705	6.587	42	Low	0.727225	First Quarter	1.286	0	0	0	1	2	1	0	1	0	0	0	1	0	0	2	0	0	0	0	0	3	1	0	0	0	1	13	9	2.09815	0.954908
S1_H16	1	2023-07-27	16	Day	16.332	731.9	7.02699	37.8321	5.896	42	Low	0.727225	First Quarter	1.286	0	0	1	2	0	0	2	1	0	0	0	0	0	0	0	0	2	0	0	0	3	0	0	2	0	0	13	7	1.88487	0.968632
S1_H17	1	2023-07-27	17	Day	16.332	796.5	6.35749	31.1647	5.082	42	Low	0.727225	First Quarter	1.162	0	0	0	2	2	2	0	1	1	4	0	0	0	0	0	0	0	0	0	0	1	0	0	0	1	0	14	8	1.94591	0.935785
S1_H18	1	2023-07-27	18	Day	16.332	538.2	5.82561	24.7614	4.343	42	Low	0.727225	First Quarter	1.162	0	0	1	1	2	0	2	1	2	1	0	1	0	0	0	1	0	0	1	1	5	0	0	0	1	0	20	13	2.38543	0.93001
S1_H19	1	2023-07-27	19	Day	16.332	344.4	5.22472	22.9826	3.841	42	Low	0.727225	First Quarter	1.162	0	0	0	2	2	1	0	0	2	2	1	0	0	0	3	0	3	0	1	0	3	0	0	0	2	0	22	11	2.32654	0.970244
S1_H20	1	2023-07-27	20	Day	16.427	344.4	5.12385	22.6113	3.752	42	Low	0.727225	First Quarter	1.06	0	0	1	2	1	1	0	0	1	2	0	1	0	0	0	2	3	0	2	0	2	1	0	1	0	0	20	13	2.48437	0.968583
S1_H21	1	2023-07-27	21	Day	16.523	172.2	4.86713	22.0856	4.144	42	Low	0.727225	First Quarter	1.06	0	0	2	2	3	1	0	1	4	4	1	0	0	0	1	0	0	0	2	0	3	0	0	1	2	0	27	13	2.43557	0.949559
S1_H22	1	2023-07-27	22	Night	16.427	21.5	4.94581	18.5082	4.872	42	Low	0.727225	First Quarter	1.06	0	0	0	1	1	1	0	3	3	6	0	1	0	0	2	1	1	2	0	2	4	0	0	0	0	2	30	14	2.45344	0.929667
S1_H23	1	2023-07-27	23	Night	16.427	0	4.63768	26.2335	5.735	42	Low	0.727225	First Quarter	0.972	0	0	1	2	0	3	1	0	0	2	0	1	0	0	0	0	1	0	1	0	1	0	2	0	1	0	16	11	2.30667	0.961956
S1_H0	1	2023-07-28	0	Night	16.427	0	4.52916	28.772	6.489	42.5	Low	0.727225	First Quarter	0.972	0	0	1	5	0	1	0	1	1	2	0	1	0	0	0	0	2	0	0	0	4	1	0	0	0	0	19	10	2.08313	0.90469
S1_H1	1	2023-07-28	1	Night	16.332	0	4.55511	31.352	6.949	42.5	Low	0.727225	First Quarter	0.972	0	0	0	5	0	0	1	3	1	2	0	1	0	0	0	0	3	0	2	0	2	1	1	0	1	0	23	12	2.3182	0.932913
S1_H2	1	2023-07-28	2	Night	16.332	0	4.54764	35.3326	7.063	42.5	Low	0.727225	First Quarter	0.916	0	0	3	2	0	2	1	0	0	1	0	0	0	0	0	0	0	1	0	0	4	0	0	0	0	0	14	7	1.80951	0.929906
S1_H3	1	2023-07-28	3	Night	16.332	0	4.5643	37.5227	6.836	42.5	Low	0.727225	First Quarter	0.916	0	0	1	2	0	0	1	1	0	1	0	0	0	0	0	0	1	1	0	0	2	1	0	1	0	0	12	10	2.25386	0.978838
S1_H4	1	2023-07-28	4	Night	16.332	0	4.75237	38.6786	6.267	42.5	Low	0.727225	First Quarter	0.916	0	0	0	3	0	1	0	2	0	1	0	0	0	0	0	0	1	0	0	0	3	0	0	0	0	0	11	6	1.67263	0.93351
S1_H5	1	2023-07-28	5	Night	16.332	0	4.80721	38.1572	5.499	42.5	Low	0.727225	First Quarter	0.878	0	0	0	3	0	2	0	0	0	1	0	1	0	0	0	0	0	0	1	0	4	2	0	0	0	0	14	7	1.80951	0.929906
S1_H6	1	2023-07-28	6	Night	16.332	0	4.69419	37.3825	4.706	42.5	Low	0.727225	First Quarter	0.878	0	0	0	2	0	1	0	1	1	4	0	1	1	0	0	1	0	0	0	1	3	0	0	0	0	0	16	10	2.13338	0.926516
S1_H7	1	2023-07-28	7	Day	16.332	10.8	4.76555	39.6362	4.054	42.5	Low	0.727225	First Quarter	0.878	0	0	0	2	0	0	0	0	0	1	0	1	0	1	0	0	2	0	0	0	4	0	0	0	0	0	11	6	1.64173	0.91627
S1_H8	1	2023-07-28	8	Day	16.332	226	4.97293	37.976	3.726	42.5	Low	0.727225	First Quarter	0.846	0	0	0	0	0	0	0	0	0	2	0	0	1	0	1	0	3	0	1	0	2	0	0	0	0	0	10	6	1.69574	0.946412
S1_H9	1	2023-07-28	9	Day	16.427	398.3	5.02606	32.8996	3.827	42.5	Low	0.727225	First Quarter	0.846	0	0	0	2	0	1	1	0	0	1	0	1	0	0	0	0	1	0	0	0	3	0	0	0	0	0	10	7	1.83437	0.942681
S1_H10	1	2023-07-28	10	Day	16.427	1259.4	5.07505	28.7366	4.363	42.5	Low	0.727225	First Quarter	0.846	0	0	0	0	0	1	1	0	0	0	0	0	0	0	0	0	2	0	0	0	0	0	0	0	0	0	4	3	1.03972	0.946395
S1_H11	1	2023-07-28	11	Day	16.427	1550	5.20923	22.5776	5.154	42.5	Low	0.727225	First Quarter	0.828	0	0	0	0	0	0	0	0	0	0	0	0	0	1	0	0	0	0	0	0	2	0	0	0	0	0	3	2	0.636514	0.918296
S2_H12	2	2023-07-29	12	Day	16.618	1550	5.5668	14.885	4.817	47.5	Medium	0.89701	Full Moon	0.828	0	0	3	2	0	2	0	3	1	2	0	1	0	0	0	1	3	0	0	0	3	1	0	0	0	0	22	11	2.30276	0.960325
S2_H13	2	2023-07-29	13	Day	16.618	2325	5.55887	10.2588	5.783	47.5	Medium	0.89701	Full Moon	0.828	0	0	3	0	0	0	0	1	0	2	0	1	0	0	2	0	1	0	0	0	3	1	0	1	0	1	16	10	2.18732	0.949942
S2_H14	2	2023-07-29	14	Day	16.523	968.8	6.08297	358.21	6.693	47.5	Medium	0.89701	Full Moon	1.344	0	0	2	2	0	0	0	1	1	0	0	1	1	0	0	0	1	0	0	0	2	1	0	1	0	0	13	10	2.24504	0.975006
S2_H15	2	2023-07-29	15	Day	16.427	990.3	6.61073	351.036	7.263	47.5	Medium	0.89701	Full Moon	1.344	0	0	1	0	0	0	0	2	0	0	0	0	0	0	2	0	3	0	0	0	0	2	0	0	0	0	10	5	1.55711	0.967489
S2_H16	2	2023-07-29	16	Day	16.427	3272.2	6.79297	350.51	7.408	47.5	Medium	0.89701	Full Moon	1.344	0	0	0	0	2	0	0	1	0	0	0	0	0	0	1	0	2	0	2	0	2	0	0	0	0	0	10	6	1.74807	0.975615
S2_H17	2	2023-07-29	17	Day	16.523	1808.3	6.72655	353.255	7.134	47.5	Medium	0.89701	Full Moon	1.406	0	0	1	1	0	1	0	2	0	0	0	3	0	0	0	0	2	0	0	0	3	1	0	1	0	1	16	10	2.18732	0.949942
S2_H18	2	2023-07-29	18	Day	16.523	1227.1	6.79492	356.203	6.444	47.5	Medium	0.89701	Full Moon	1.406	0	0	0	1	1	1	0	0	0	0	0	0	0	0	0	0	3	0	0	0	3	2	1	0	0	1	13	8	1.95126	0.938357
S2_H19	2	2023-07-29	19	Day	16.523	1011.8	6.9029	358.34	5.517	47.5	Medium	0.89701	Full Moon	1.406	0	0	0	1	1	1	0	1	0	0	0	1	0	0	3	0	0	1	0	0	3	2	0	1	0	0	15	10	2.17619	0.945105
S2_H20	2	2023-07-29	20	Day	16.523	807.3	7.04086	0.895174	4.516	47.5	Medium	0.89701	Full Moon	1.396	0	0	1	3	1	1	0	0	0	3	0	1	1	0	1	0	3	0	1	0	2	1	0	0	0	0	19	12	2.35108	0.946145
S2_H21	2	2023-07-29	21	Day	16.523	301.4	6.82913	6.13636	3.667	47.5	Medium	0.89701	Full Moon	1.396	0	0	2	3	0	1	1	3	2	4	0	1	0	0	0	0	2	1	1	1	4	0	1	1	0	2	30	16	2.62696	0.947475
S2_H22	2	2023-07-29	22	Night	16.523	10.8	6.71206	13.001	3.215	47.5	Medium	0.89701	Full Moon	1.396	0	0	1	2	1	1	0	2	0	4	1	0	0	0	0	0	1	0	3	0	3	0	0	0	0	0	19	10	2.15973	0.93796
S2_H23	2	2023-07-29	23	Night	16.618	0	6.59606	16.017	3.348	47.5	Medium	0.89701	Full Moon	1.386	1	0	1	4	0	1	0	1	0	1	0	1	0	0	0	0	1	0	3	0	4	0	0	0	0	0	18	10	2.09114	0.90817
S2_H0	2	2023-07-30	0	Night	16.618	0	6.95731	15.9341	4.024	58.5	Medium	0.89701	Full Moon	1.386	0	0	2	5	0	0	0	2	2	1	0	1	0	0	1	0	1	0	1	0	2	2	0	0	0	0	20	11	2.2468	0.936988
S2_H1	2	2023-07-30	1	Night	16.618	0	7.05867	14.9419	5.031	58.5	Medium	0.89701	Full Moon	1.386	0	0	0	2	0	1	1	2	0	2	0	0	0	0	1	0	2	0	0	0	1	1	0	0	0	0	13	9	2.1384	0.973227
S2_H2	2	2023-07-30	2	Night	16.523	0	7.05897	15.8674	6.096	58.5	Medium	0.89701	Full Moon	1.446	0	0	0	1	0	0	0	1	0	2	0	0	0	0	1	0	0	0	0	0	1	1	0	1	0	1	9	8	2.04319	0.982568
S2_H3	2	2023-07-30	3	Night	16.523	0	6.93804	18.4872	6.956	58.5	Medium	0.89701	Full Moon	1.446	1	0	0	3	1	1	0	2	0	1	0	1	0	0	0	0	1	0	1	0	3	1	1	0	0	0	17	12	2.36392	0.951312
S2_H4	2	2023-07-30	4	Night	16.427	0	7.06145	18.1527	7.365	58.5	Medium	0.89701	Full Moon	1.446	0	0	0	2	1	1	0	0	1	1	0	1	2	0	0	0	3	0	0	0	1	1	0	0	0	2	16	11	2.30667	0.961956
S2_H5	2	2023-07-30	5	Night	16.523	0	6.84369	16.5549	7.346	58.5	Medium	0.89701	Full Moon	1.502	0	0	0	0	0	0	0	1	0	1	0	1	0	0	2	0	2	1	1	0	0	0	0	3	0	0	12	8	1.9792	0.951796
S2_H6	2	2023-07-30	6	Night	16.523	0	6.66784	20.6365	6.866	58.5	Medium	0.89701	Full Moon	1.502	0	0	0	2	0	1	0	0	0	1	0	1	0	0	0	0	2	0	1	0	2	1	0	1	0	0	12	9	2.13833	0.973197
S2_H7	2	2023-07-30	7	Day	16.427	21.5	6.91783	28.4915	6.037	58.5	Medium	0.89701	Full Moon	1.502	0	0	0	0	0	0	1	0	0	4	1	0	0	0	1	0	1	1	0	0	1	0	0	1	0	1	12	9	2.02281	0.92062
S2_H8	2	2023-07-30	8	Day	16.427	150.7	7.50235	33.8595	4.995	58.5	Medium	0.89701	Full Moon	1.516	0	0	1	1	1	0	0	0	0	2	0	1	0	0	0	0	0	0	0	0	2	1	0	0	0	0	9	7	1.88916	0.970836
S2_H9	2	2023-07-30	9	Day	16.523	215.3	8.0433	31.0615	3.979	58.5	Medium	0.89701	Full Moon	1.516	1	0	1	0	0	0	0	0	1	0	0	0	0	0	0	0	1	0	1	0	0	0	0	0	0	0	5	5	1.60944	1
S2_H10	2	2023-07-30	10	Day	16.523	1184	9.3484	20.0826	3.24	58.5	Medium	0.89701	Full Moon	1.516	0	0	1	1	0	0	0	1	0	0	0	1	1	0	2	0	2	0	0	0	2	0	0	0	0	0	11	8	2.01981	0.971326
S2_H11	2	2023-07-30	11	Day	16.523	1313.2	9.09208	20.0692	3.009	58.5	Medium	0.89701	Full Moon	1.538	0	0	0	0	0	0	0	0	0	0	0	1	0	0	3	0	6	0	0	0	1	1	0	0	0	0	12	5	1.31437	0.816666
S3_H12	3	2023-07-31	12	Day	16.713	1011.8	10.3453	33.9666	2.516	71.5	High	0.989657	Full Moon	1.538	0	0	0	0	0	0	0	0	0	0	0	0	0	0	0	0	2	0	0	0	0	0	0	0	0	0	2	1	0	NA
S3_H13	3	2023-07-31	13	Day	16.808	1808.3	9.44989	26.9989	3.04	71.5	High	0.989657	Full Moon	1.538	0	0	2	1	0	0	0	0	0	1	0	0	0	0	1	0	1	0	0	0	3	1	0	0	0	0	10	7	1.83437	0.942681
S3_H14	3	2023-07-31	14	Day	16.713	559.7	8.10015	37.2236	4.218	71.5	High	0.989657	Full Moon	1.352	0	0	1	2	0	0	0	2	1	0	0	1	0	0	0	0	5	0	3	0	3	0	0	0	0	0	18	8	1.92307	0.924801
S3_H15	3	2023-07-31	15	Day	16.713	538.2	8.58877	42.0269	5.751	71.5	High	0.989657	Full Moon	1.352	0	0	1	0	0	0	0	1	1	1	0	0	0	0	1	0	2	0	0	0	1	0	0	0	0	0	8	7	1.90615	0.97957
S3_H16	3	2023-07-31	16	Day	16.618	290.6	11.3789	38.8643	7.243	71.5	High	0.989657	Full Moon	1.352	0	0	2	1	0	0	0	1	0	0	0	0	0	0	1	0	2	0	2	0	1	1	0	0	0	0	11	8	2.01981	0.971326
S3_H17	3	2023-07-31	17	Day	16.523	247.6	12.073	34.9143	8.153	71.5	High	0.989657	Full Moon	1.332	0	0	0	0	0	0	0	1	0	0	0	1	0	0	0	0	2	0	0	1	0	0	0	0	0	0	5	4	1.33218	0.960964
S3_H21	3	2023-07-31	21	Day	16.618	32.3	8.02638	2.2849	5.791	71.5	High	0.989657	Full Moon	1.392	0	0	2	2	0	0	0	0	1	3	0	1	0	0	1	0	0	0	0	0	3	1	0	0	0	2	16	9	2.10068	0.95606
S3_H22	3	2023-07-31	22	Night	16.713	0	6.70351	351.507	4.239	71.5	High	0.989657	Full Moon	1.392	0	0	6	2	0	1	1	2	0	2	0	2	0	0	0	0	0	0	0	0	3	0	0	0	0	0	19	8	1.9133	0.920105
S3_H23	3	2023-07-31	23	Night	16.808	0	7.75528	336.278	2.883	71.5	High	0.989657	Full Moon	1.344	0	0	2	2	0	2	0	1	1	2	0	1	0	0	1	0	0	0	0	1	0	0	0	0	0	0	13	9	2.1384	0.973227
S3_H0	3	2023-08-01	0	Night	16.808	0	7.3456	343.144	2.033	85	High	0.989657	Full Moon	1.344	1	0	2	2	1	1	0	3	3	1	0	0	0	0	2	0	2	0	0	0	0	2	0	0	0	1	21	12	2.40056	0.966058
S3_H1	3	2023-08-01	1	Night	16.808	0	7.50257	351.492	2.105	85	High	0.989657	Full Moon	1.344	0	0	1	1	0	1	0	0	2	1	0	0	0	0	0	0	1	0	0	0	1	1	0	0	0	1	10	9	2.16396	0.984859
S3_H2	3	2023-08-01	2	Night	16.713	0	7.84298	355.613	3.141	85	High	0.989657	Full Moon	1.256	0	0	3	2	0	0	0	0	0	0	0	1	0	0	1	0	1	0	0	0	1	1	0	0	0	0	10	7	1.83437	0.942681
S3_H3	3	2023-08-01	3	Night	16.808	0	7.84613	357.736	4.694	85	High	0.989657	Full Moon	1.256	0	0	0	2	0	0	0	1	0	0	0	0	0	0	0	0	0	0	0	0	2	1	0	0	0	0	6	4	1.32966	0.959148
S3_H4	3	2023-08-01	4	Night	16.713	0	7.89066	357.022	6.393	85	High	0.989657	Full Moon	1.256	0	0	1	0	0	0	0	0	0	0	0	0	0	0	0	0	2	0	0	0	1	0	0	0	0	1	5	4	1.33218	0.960964
S3_H5	3	2023-08-01	5	Night	16.618	0	7.39024	359.535	7.676	85	High	0.989657	Full Moon	1.304	0	0	0	1	0	0	0	0	0	1	0	0	0	0	0	0	2	0	1	0	1	0	0	0	0	0	6	5	1.56071	0.969724
S3_H10	3	2023-08-01	10	Day	16.713	904.2	7.8902	21.7205	4.987	85	High	0.989657	Full Moon	1.314	0	0	1	1	0	1	0	1	0	0	0	1	0	0	0	0	0	0	0	1	2	0	0	0	0	0	8	7	1.90615	0.97957
S3_H11	3	2023-08-01	11	Day	16.808	1463.9	9.06095	23.9625	3.48	85	High	0.989657	Full Moon	1.316	0	0	0	1	0	0	0	0	0	0	0	0	0	0	2	0	0	0	0	0	1	0	0	0	0	0	4	3	1.03972	0.946395
S4_H12	4	2023-08-03	12	Day	16.713	64.6	7.12432	323.677	4.18	103	Very High	0.930854	Full Moon	1.316	0	0	3	0	0	0	0	3	0	0	0	0	0	0	1	0	2	1	0	0	4	2	0	0	0	1	17	8	1.95619	0.940727
S4_H13	4	2023-08-03	13	Day	16.713	333.7	7.45067	323.899	2.35	103	Very High	0.930854	Full Moon	1.316	0	0	0	0	0	0	0	2	0	0	0	2	0	0	3	0	0	1	1	1	5	2	0	0	1	1	19	10	2.12855	0.924417
S4_H14	4	2023-08-03	14	Day	16.713	602.8	7.77613	321.789	1.117	103	Very High	0.930854	Full Moon	1.958	0	0	1	2	0	0	0	1	0	0	0	0	0	0	2	0	0	0	2	0	2	2	0	0	1	1	14	9	2.14395	0.975755
S4_H15	4	2023-08-03	15	Day	16.713	419.8	7.52091	320.341	1.056	103	Very High	0.930854	Full Moon	1.958	0	0	1	1	0	0	0	0	0	0	0	0	0	0	1	0	3	0	0	0	1	0	0	0	0	0	7	5	1.47508	0.916516
S4_H16	4	2023-08-03	16	Day	16.808	333.7	7.64629	317.862	2.334	103	Very High	0.930854	Full Moon	1.958	0	0	1	0	0	0	0	1	0	0	0	0	0	0	1	0	1	0	0	0	1	2	0	0	0	0	7	6	1.74787	0.975504
S4_H17	4	2023-08-03	17	Day	16.713	355.2	8.678	313.833	4.429	103	Very High	0.930854	Full Moon	1.854	0	0	0	0	0	0	0	2	0	0	0	1	0	0	0	0	0	0	0	0	2	0	0	0	0	0	5	3	1.05492	0.96023
S4_H18	4	2023-08-03	18	Day	16.523	86.1	8.34405	315.388	6.672	103	Very High	0.930854	Full Moon	1.854	0	0	0	1	0	0	0	0	0	0	0	0	0	0	0	0	2	0	0	0	0	0	0	0	0	0	3	2	0.636514	0.918296
S4_H19	4	2023-08-03	19	Day	16.523	32.3	8.50062	312.473	8.455	103	Very High	0.930854	Full Moon	1.854	0	0	0	0	0	0	0	0	0	0	0	1	0	0	0	0	1	0	0	0	1	0	0	0	0	0	3	3	1.09861	1
S4_H20	4	2023-08-03	20	Day	16.618	21.5	8.68551	307.939	9.29	103	Very High	0.930854	Full Moon	1.832	0	0	0	0	0	0	0	0	0	0	0	0	0	0	0	0	0	0	1	0	0	1	0	0	0	1	3	3	1.09861	1
S4_H0	4	2023-08-04	0	Night	16.713	0	7.21635	310.222	4.846	104	Very High	0.930854	Full Moon	1.752	0	1	0	0	0	0	0	1	1	0	0	1	0	0	1	0	1	0	0	0	1	1	0	0	0	1	9	9	2.19722	1
S4_H1	4	2023-08-04	1	Night	16.713	0	7.31976	311.289	2.814	104	Very High	0.930854	Full Moon	1.752	0	0	1	2	0	2	1	0	1	1	0	0	0	0	0	0	3	1	0	0	4	1	0	0	0	0	17	10	2.15006	0.933759
S4_H2	4	2023-08-04	2	Night	16.618	0	7.21918	311.462	1.127	104	Very High	0.930854	Full Moon	1.636	0	0	0	3	0	0	0	2	0	0	0	1	0	0	1	0	1	0	0	0	1	1	1	0	0	1	12	9	2.09473	0.953352
S4_H3	4	2023-08-04	3	Night	16.618	0	7.21084	311.627	0.484	104	Very High	0.930854	Full Moon	1.636	0	0	1	0	0	0	0	1	0	0	0	2	0	0	0	0	2	0	1	0	1	1	0	0	0	0	9	7	1.88916	0.970836
S4_H4	4	2023-08-04	4	Night	16.523	0	7.17324	309.059	1.169	104	Very High	0.930854	Full Moon	1.636	0	0	2	0	1	0	0	2	0	0	0	0	0	0	0	0	2	0	0	0	3	0	0	0	0	0	10	5	1.55711	0.967489
S4_H5	4	2023-08-04	5	Night	16.523	0	7.05201	306.756	3.086	104	Very High	0.930854	Full Moon	1.532	0	0	1	1	0	0	0	3	0	0	0	0	0	0	1	0	2	0	0	0	1	0	0	0	0	0	9	6	1.67699	0.935945
S4_H6	4	2023-08-04	6	Night	16.618	0	7.2568	304.785	5.366	104	Very High	0.930854	Full Moon	1.532	0	0	1	2	0	0	0	0	0	1	0	0	0	0	2	0	5	0	0	0	3	0	0	0	0	0	14	6	1.6308	0.910166
S4_H7	4	2023-08-04	7	Day	16.523	0	7.23028	302.173	7.42	104	Very High	0.930854	Full Moon	1.532	0	1	0	0	0	0	0	1	0	0	0	0	0	0	2	0	4	0	1	0	3	0	0	0	0	0	12	6	1.63263	0.911189
S4_H8	4	2023-08-04	8	Day	16.523	10.8	7.12968	297.571	8.634	104	Very High	0.930854	Full Moon	1.46	0	1	1	2	0	0	0	0	0	0	0	3	0	0	2	0	3	1	2	0	2	1	0	0	0	2	20	11	2.31957	0.967338
S5_H12	5	2023-08-04	12	Day	16.713	53.8	7.20911	296.707	5.648	104	Very High	0.860519	Full Moon	1.404	0	0	1	0	0	0	2	0	0	0	0	0	0	0	2	0	2	0	1	0	4	2	1	0	0	2	17	9	2.09929	0.955429
S5_H13	5	2023-08-04	13	Day	16.713	914.9	6.95475	297.302	3.696	104	Very High	0.860519	Full Moon	1.404	0	0	1	1	0	0	0	1	0	0	0	2	0	0	0	0	2	0	0	0	2	3	0	0	0	0	12	7	1.86368	0.957742
S5_H14	5	2023-08-04	14	Day	16.808	1463.9	6.4438	300.186	1.941	104	Very High	0.860519	Full Moon	1.316	0	0	1	1	0	0	0	3	0	0	0	0	0	0	0	0	2	0	0	0	4	2	0	0	0	0	13	6	1.6716	0.932935
S5_H15	5	2023-08-04	15	Day	16.808	1808.3	6.27403	306.706	0.904	104	Very High	0.860519	Full Moon	1.316	0	0	3	0	0	0	1	2	0	1	0	0	0	0	1	0	1	0	0	0	3	0	0	0	1	0	13	8	1.95126	0.938357
S5_H16	5	2023-08-04	16	Day	16.808	2411.1	6.44597	312.925	1.122	104	Very High	0.860519	Full Moon	1.316	0	1	1	0	0	0	0	2	0	0	0	0	0	0	0	0	1	1	0	0	3	0	1	0	0	0	10	7	1.83437	0.942681
S5_H17	5	2023-08-04	17	Day	16.999	1980.6	6.41879	317.336	2.667	104	Very High	0.860519	Full Moon	1.208	0	0	4	1	1	0	0	2	0	1	0	0	0	0	1	0	2	0	0	0	4	1	1	0	0	0	18	10	2.12021	0.920795
S5_H18	5	2023-08-04	18	Day	16.808	1076.4	6.45834	320.592	4.859	104	Very High	0.860519	Full Moon	1.208	0	0	0	0	1	0	1	0	0	1	0	1	0	0	2	0	1	0	0	0	3	1	0	0	0	0	11	8	1.97225	0.94845
S5_H19	5	2023-08-04	19	Day	16.523	236.8	6.13245	323.822	7.118	104	Very High	0.860519	Full Moon	1.208	0	0	1	0	1	0	0	0	0	0	0	0	0	0	2	0	1	1	0	0	1	0	0	0	0	1	8	7	1.90615	0.97957
S5_H20	5	2023-08-04	20	Day	16.713	32.3	5.92738	326.98	8.705	104	Very High	0.860519	Full Moon	1.112	2	0	0	2	0	0	0	3	0	0	0	0	0	0	1	0	3	0	0	0	3	3	1	0	0	0	18	8	2.00393	0.963687
S5_H1	5	2023-08-05	1	Night	16.713	0	4.17615	24.1714	4.417	99	Very High	0.860519	Full Moon	0.982	0	6	3	3	0	1	1	3	1	0	1	3	0	0	0	0	3	0	1	0	4	3	0	0	0	0	33	13	2.40345	0.937038
S5_H2	5	2023-08-05	2	Night	16.713	0	4.95782	41.7295	2.516	99	Very High	0.860519	Full Moon	0.866	0	2	1	3	0	0	0	0	0	2	0	0	0	0	1	0	2	0	0	0	2	2	0	1	0	0	16	9	2.13338	0.970944
S5_H3	5	2023-08-05	3	Night	16.713	0	6.12405	56.7251	1.095	99	Very High	0.860519	Full Moon	0.866	0	0	4	3	0	1	0	2	0	0	0	1	0	0	1	0	2	0	1	0	2	2	0	0	1	1	21	12	2.35947	0.949519
S5_H4	5	2023-08-05	4	Night	16.713	0	7.20768	61.7639	0.712	99	Very High	0.860519	Full Moon	0.866	0	0	1	2	0	0	0	4	2	0	0	0	0	0	4	0	3	0	0	0	4	1	1	0	0	1	23	10	2.14837	0.933023
S5_H5	5	2023-08-05	5	Night	16.618	0	8.313	61.7086	1.745	99	Very High	0.860519	Full Moon	0.814	0	0	2	1	1	0	1	1	0	1	0	1	2	0	3	0	1	0	2	0	3	2	2	0	0	0	23	14	2.54753	0.965319
S5_H6	5	2023-08-05	6	Night	16.618	0	9.52312	62.2779	3.806	99	Very High	0.860519	Full Moon	0.814	0	0	1	2	0	0	0	1	0	0	0	0	0	0	2	1	0	0	0	0	4	2	1	0	0	0	14	8	1.94591	0.935785
S5_H7	5	2023-08-05	7	Day	16.523	0	10.8095	61.0638	6.039	99	Very High	0.860519	Full Moon	0.814	0	0	1	0	0	0	0	1	0	0	0	1	0	0	0	0	3	1	0	0	1	1	0	0	0	0	9	7	1.83102	0.940958
S5_H8	5	2023-08-05	8	Day	16.427	32.3	10.9333	55.9611	7.931	99	Very High	0.860519	Full Moon	0.91	0	0	0	1	0	0	0	1	0	0	0	1	0	0	1	0	3	0	0	0	0	0	0	0	0	0	7	5	1.47508	0.916516
S5_H9	5	2023-08-05	9	Day	16.523	129.2	11.2148	39.6093	8.89	99	Very High	0.860519	Full Moon	0.91	0	0	1	0	0	0	0	0	0	0	0	1	0	0	0	0	1	0	0	0	0	0	0	1	0	1	5	5	1.60944	1
S6_H12	6	2023-08-08	12	Day	16.618	635.1	6.57954	49.1909	7.814	60.5	Medium	0.45008	Last Quarter	1.524	0	0	0	0	0	0	0	1	0	1	0	2	0	0	0	0	3	2	2	0	1	1	0	1	0	0	14	9	2.10658	0.958745
S6_H13	6	2023-08-08	13	Day	16.618	139.9	6.94661	46.6332	7.405	60.5	Medium	0.45008	Last Quarter	1.524	0	0	0	3	0	0	0	0	0	0	0	1	0	0	2	0	5	0	2	0	2	2	0	0	0	2	19	8	1.98262	0.95344
S6_H14	6	2023-08-08	14	Day	16.618	839.6	7.13726	43.4672	6.55	60.5	Medium	0.45008	Last Quarter	0.712	0	0	0	2	0	0	1	0	0	0	0	4	0	0	0	0	2	0	1	0	2	1	0	0	0	0	13	7	1.81848	0.934515
S6_H15	6	2023-08-08	15	Day	16.618	1076.4	7.23246	38.8825	5.399	60.5	Medium	0.45008	Last Quarter	0.712	0	0	2	1	0	0	0	0	0	0	0	1	0	0	0	0	1	0	0	0	1	0	0	0	0	0	6	5	1.56071	0.969724
S6_H16	6	2023-08-08	16	Day	16.808	1216.3	7.29927	35.8023	4.216	60.5	Medium	0.45008	Last Quarter	0.712	0	0	1	1	0	0	0	0	1	1	0	0	0	0	0	0	1	0	0	0	3	0	0	0	0	0	8	6	1.66746	0.930628
S6_H17	6	2023-08-08	17	Day	16.903	1259.4	7.00343	26.8212	3.261	60.5	Medium	0.45008	Last Quarter	0.834	1	0	2	2	1	2	0	1	1	2	0	3	2	0	0	0	2	0	0	0	4	1	0	0	1	0	25	14	2.53252	0.959632
S6_H18	6	2023-08-08	18	Day	16.903	3100	6.7047	17.6242	2.727	60.5	Medium	0.45008	Last Quarter	0.834	0	0	5	3	0	1	0	1	1	2	0	1	0	0	1	0	0	0	0	0	5	0	0	0	0	0	20	9	1.95691	0.890627
S6_H19	6	2023-08-08	19	Day	16.903	1463.9	6.55989	3.14592	2.972	60.5	Medium	0.45008	Last Quarter	0.834	0	0	1	0	1	0	0	0	1	1	0	1	0	0	1	0	5	0	1	0	3	0	1	0	0	0	16	10	2.06365	0.896232
S6_H20	6	2023-08-08	20	Day	16.903	495.1	5.76043	0.696269	3.902	60.5	Medium	0.45008	Last Quarter	0.838	0	0	2	1	1	1	1	1	0	3	0	0	1	0	1	0	1	1	2	0	3	1	0	0	2	0	22	15	2.60238	0.96098
S6_H21	6	2023-08-08	21	Day	16.713	64.6	5.12878	3.35334	5.159	60.5	Medium	0.45008	Last Quarter	0.838	0	0	2	4	3	2	0	2	0	1	0	1	1	0	4	0	5	0	1	0	4	2	0	0	1	0	33	14	2.48064	0.939971
S6_H22	6	2023-08-08	22	Night	16.713	0	4.67899	6.38076	6.449	60.5	Medium	0.45008	Last Quarter	0.838	0	0	0	1	0	1	0	2	2	5	1	1	0	0	1	0	3	0	2	0	4	1	0	0	0	0	24	12	2.30109	0.926027
S6_H23	6	2023-08-08	23	Night	16.618	0	4.91944	15.0815	7.3	60.5	Medium	0.45008	Last Quarter	0.774	0	0	1	2	0	1	0	0	0	3	0	0	0	0	1	0	1	0	1	0	3	1	0	0	0	1	15	10	2.17619	0.945105
S6_H0	6	2023-08-09	0	Night	16.523	0	4.93044	10.9909	7.622	50	Medium	0.45008	Last Quarter	0.774	0	0	0	3	0	1	0	1	0	1	0	0	0	0	2	0	1	0	2	0	2	1	0	1	0	1	16	11	2.30667	0.961956
S6_H1	6	2023-08-09	1	Night	16.713	0	4.79141	8.40068	7.457	50	Medium	0.45008	Last Quarter	0.774	0	0	0	2	0	0	0	0	0	0	0	0	0	0	0	0	0	0	1	0	0	0	0	0	0	1	4	3	1.03972	0.946395
S6_H2	6	2023-08-09	2	Night	16.523	0	4.39841	7.57743	6.826	50	Medium	0.45008	Last Quarter	0.746	0	0	0	0	0	0	0	1	0	2	0	0	0	0	0	0	0	0	2	0	0	0	0	0	0	0	5	3	1.05492	0.96023
S6_H3	6	2023-08-09	3	Night	16.523	0	3.85541	8.80266	5.865	50	Medium	0.45008	Last Quarter	0.746	0	0	0	5	0	1	0	3	0	1	0	0	0	0	2	0	1	1	2	0	3	2	0	1	0	0	22	11	2.2366	0.932734
S6_H4	6	2023-08-09	4	Night	16.618	0	3.1772	11.8051	4.784	50	Medium	0.45008	Last Quarter	0.746	0	0	2	3	1	1	0	4	1	0	0	2	0	0	0	0	1	0	0	0	4	4	0	0	0	0	23	10	2.14837	0.933023
S6_H5	6	2023-08-09	5	Night	16.618	0	2.66312	19.5236	3.802	50	Medium	0.45008	Last Quarter	0.706	0	4	2	6	0	1	0	3	2	2	0	3	0	0	0	0	1	1	1	0	3	0	0	1	0	0	30	13	2.38979	0.931712
S6_H6	6	2023-08-09	6	Night	16.713	0	2.58213	24.4807	3.146	50	Medium	0.45008	Last Quarter	0.706	0	0	1	3	1	2	0	2	2	4	0	1	0	0	1	0	2	0	0	0	5	3	0	0	0	0	27	12	2.3429	0.942853
S6_H7	6	2023-08-09	7	Night	16.713	0	2.61704	20.5817	3.058	50	Medium	0.45008	Last Quarter	0.706	1	1	2	3	0	0	1	0	0	2	0	1	0	0	0	1	2	0	0	0	4	0	0	0	0	0	18	10	2.16816	0.941618
S6_H8	6	2023-08-09	8	Day	16.713	139.9	2.69818	21.5254	3.64	50	Medium	0.45008	Last Quarter	0.654	0	2	1	1	0	1	0	0	0	0	0	0	0	1	0	1	0	0	0	0	3	0	0	0	0	0	10	7	1.83437	0.942681
S6_H9	6	2023-08-09	9	Day	16.713	527.4	2.34651	23.6154	4.679	50	Medium	0.45008	Last Quarter	0.654	0	0	0	2	0	0	0	0	0	2	0	0	2	0	0	0	1	0	0	1	4	1	0	0	0	0	13	7	1.81848	0.934515
S6_H10	6	2023-08-09	10	Day	16.713	785.8	1.81596	27.5528	5.808	50	Medium	0.45008	Last Quarter	0.654	0	0	2	1	0	0	0	1	0	0	0	0	0	0	0	0	0	0	0	0	3	1	0	0	0	0	8	5	1.49418	0.928383
S6_H11	6	2023-08-09	11	Day	16.713	979.5	0.700071	0.818455	6.723	50	Medium	0.45008	Last Quarter	0.604	0	0	1	2	0	0	0	0	2	0	0	0	0	0	0	0	2	0	0	0	5	1	0	0	0	0	13	6	1.62602	0.907499
S7_H12	7	2023-08-10	12	Day	16.808	1377.8	1.35764	45	6.403	42	Low	0.250891	Last Quarter	0.604	0	2	1	1	0	0	0	0	0	0	0	0	0	0	0	0	0	0	0	0	2	0	0	0	0	0	6	4	1.32966	0.959148
S7_H13	7	2023-08-10	13	Day	16.713	645.8	1.63083	33.4952	6.825	42	Low	0.250891	Last Quarter	0.604	0	0	1	2	0	0	0	0	0	0	0	0	0	0	0	0	2	1	0	0	4	0	0	0	0	0	10	5	1.47081	0.913865
S7_H14	7	2023-08-10	14	Day	16.618	1463.9	1.65955	25.3298	6.897	42	Low	0.250891	Last Quarter	0.378	0	0	3	1	0	0	0	0	0	1	0	1	0	0	0	0	1	1	0	0	2	0	0	0	0	0	10	7	1.83437	0.942681
S7_H15	7	2023-08-10	15	Day	16.618	1345.5	2.24698	24.1696	6.659	42	Low	0.250891	Last Quarter	0.378	1	0	0	1	1	0	0	0	0	0	0	0	0	0	2	0	0	0	1	0	3	1	0	0	0	0	10	7	1.83437	0.942681
S7_H16	7	2023-08-10	16	Day	16.713	2583.4	3.85507	26.1662	6.124	42	Low	0.250891	Last Quarter	0.378	0	1	0	1	0	0	0	1	0	0	0	0	0	0	0	0	1	0	0	0	3	1	1	0	1	0	10	8	1.973	0.948813
S7_H17	7	2023-08-10	17	Day	16.713	2152.8	4.57089	29.2007	5.444	42	Low	0.250891	Last Quarter	0.356	0	1	0	0	1	0	0	2	2	0	0	0	0	0	1	0	1	0	0	1	4	0	0	0	0	1	14	9	2.04493	0.930688
S7_H18	7	2023-08-10	18	Day	16.808	1065.6	4.55619	36.3417	4.726	42	Low	0.250891	Last Quarter	0.356	0	0	1	0	2	1	0	0	1	2	0	0	0	0	0	0	2	0	0	0	3	0	0	0	0	0	12	7	1.86368	0.957742
S7_H19	7	2023-08-10	19	Day	16.808	1550	4.80763	42.0492	4.141	42	Low	0.250891	Last Quarter	0.356	0	0	2	1	0	0	0	0	0	0	0	0	0	0	1	0	1	0	0	0	3	0	0	0	0	0	8	5	1.49418	0.928383
S7_H20	7	2023-08-10	20	Day	16.808	247.6	5.04081	50.1508	3.803	42	Low	0.250891	Last Quarter	0.374	0	2	0	1	0	1	0	2	0	4	0	1	1	0	0	1	0	0	0	1	2	0	0	0	0	0	16	10	2.16608	0.940719
S7_H21	7	2023-08-10	21	Day	16.903	53.8	5.07607	63.9397	3.861	42	Low	0.250891	Last Quarter	0.374	0	3	1	1	0	0	3	0	1	6	0	1	0	0	0	0	0	0	0	1	2	1	0	0	0	0	20	10	2.05931	0.894345
S7_H22	7	2023-08-10	22	Night	16.903	0	5.46708	69.7751	4.336	42	Low	0.250891	Last Quarter	0.374	0	2	2	0	0	0	2	1	1	4	1	2	2	1	1	0	1	1	0	0	3	2	0	0	0	0	26	15	2.59814	0.959415
S7_H23	7	2023-08-10	23	Night	16.903	0	5.8231	54.9999	5.017	42	Low	0.250891	Last Quarter	0.442	0	6	2	2	0	0	0	3	0	5	0	2	0	0	1	0	1	0	1	0	3	1	0	0	1	0	28	12	2.27691	0.916295
S7_H0	7	2023-08-11	0	Night	16.808	0	5.39949	49.7325	5.764	38.5	Low	0.250891	Last Quarter	0.442	0	5	3	3	0	1	2	2	1	2	0	3	0	0	1	1	0	0	1	0	4	2	0	0	2	0	33	15	2.57495	0.950851
S7_H1	7	2023-08-11	1	Night	16.713	0	5.18483	46.4848	6.336	38.5	Low	0.250891	Last Quarter	0.442	0	6	2	4	0	1	0	2	0	2	1	3	0	0	1	0	1	0	1	0	3	0	0	0	0	0	27	12	2.29412	0.923223
S7_H2	7	2023-08-11	2	Night	16.618	0	4.61602	53.2791	6.645	38.5	Low	0.250891	Last Quarter	0.454	0	5	0	5	0	3	0	4	1	1	0	3	0	0	0	1	2	1	0	0	6	1	0	0	1	0	34	13	2.33906	0.911934
S7_H3	7	2023-08-11	3	Night	16.618	0	4.42666	58.3925	6.665	38.5	Low	0.250891	Last Quarter	0.454	0	5	2	4	0	0	0	3	1	2	0	1	0	0	0	0	0	1	0	0	3	0	0	1	0	0	23	10	2.13738	0.928252
S7_H4	7	2023-08-11	4	Night	16.618	0	4.35785	59.3745	6.373	38.5	Low	0.250891	Last Quarter	0.454	0	1	0	1	0	0	1	1	0	1	0	3	0	0	1	0	2	0	1	0	3	3	0	0	0	1	19	12	2.35108	0.946145
S7_H5	7	2023-08-11	5	Night	16.713	0	4.41322	59.9492	5.86	38.5	Low	0.250891	Last Quarter	0.49	0	2	1	2	0	1	0	2	1	1	0	3	0	0	1	0	0	0	0	1	2	1	0	0	0	0	18	12	2.3992	0.965511
S7_H6	7	2023-08-11	6	Night	16.713	0	4.17958	61.4114	5.182	38.5	Low	0.250891	Last Quarter	0.49	0	5	2	2	0	0	2	0	1	5	0	1	0	2	0	2	0	0	1	0	3	1	0	0	0	0	27	12	2.32096	0.934023
S7_H7	7	2023-08-11	7	Night	16.713	0	4.41118	61.8664	4.528	38.5	Low	0.250891	Last Quarter	0.49	0	3	2	0	0	1	0	1	0	3	0	0	0	1	0	1	1	0	0	0	3	1	1	0	0	0	18	11	2.26405	0.944182
S7_H8	7	2023-08-11	8	Day	16.808	43.1	4.38731	60.8059	4.042	38.5	Low	0.250891	Last Quarter	0.51	0	0	0	0	0	0	0	1	0	1	0	0	0	0	0	0	1	0	0	0	3	0	0	0	0	0	6	4	1.24245	0.896241
S7_H9	7	2023-08-11	9	Day	16.808	150.7	3.75257	62.5472	3.856	38.5	Low	0.250891	Last Quarter	0.51	0	0	2	2	0	0	0	0	0	0	0	1	0	0	1	0	1	1	0	0	4	0	0	0	0	0	12	7	1.79176	0.920782
S7_H10	7	2023-08-11	10	Day	16.808	333.7	3.49285	66.3706	4.095	38.5	Low	0.250891	Last Quarter	0.51	1	0	0	2	0	0	0	0	0	1	0	1	0	0	1	0	1	1	0	1	3	0	0	0	0	1	13	10	2.20479	0.957526
S7_H11	7	2023-08-11	11	Day	16.808	602.8	3.70714	35.4478	4.647	38.5	Low	0.250891	Last Quarter	0.49	0	0	1	1	0	0	0	0	0	1	0	1	0	0	0	0	0	0	0	0	4	0	0	0	0	0	8	5	1.38629	0.861353
S8_H12	8	2023-08-11	12	Day	16.808	925.7	3.19531	32.9938	5.373	38.5	Low	0.16905	New Moon	0.49	0	0	0	2	0	1	0	2	0	0	0	4	0	0	0	0	1	0	0	0	3	0	0	0	0	0	13	6	1.6716	0.932935
S8_H13	8	2023-08-11	13	Day	16.903	1001	3.24902	28.6949	6.12	38.5	Low	0.16905	New Moon	0.49	0	1	0	2	0	1	1	2	1	1	1	0	0	0	0	0	1	0	0	0	4	0	0	0	0	0	15	10	2.15353	0.935267
S8_H14	8	2023-08-11	14	Day	16.808	861.1	3.3544	27.3289	6.64	38.5	Low	0.16905	New Moon	0.514	0	0	3	0	0	0	0	0	1	1	0	0	1	0	0	0	0	0	0	0	4	0	0	0	0	0	10	5	1.41848	0.881353
S8_H15	8	2023-08-11	15	Day	16.713	1270.1	3.57459	24.9878	6.878	38.5	Low	0.16905	New Moon	0.514	0	0	1	1	1	1	1	0	0	2	0	2	0	0	1	0	0	1	0	0	3	0	0	0	0	0	14	10	2.2056	0.957879
S8_H16	8	2023-08-11	16	Day	16.618	2497.2	3.59562	17.9814	6.796	38.5	Low	0.16905	New Moon	0.514	0	0	0	1	0	0	0	0	1	0	0	3	0	0	0	0	1	0	0	0	2	1	0	1	0	0	10	7	1.83437	0.942681
S8_H17	8	2023-08-11	17	Day	16.713	2066.7	3.77975	17.2365	6.403	38.5	Low	0.16905	New Moon	0.562	0	0	1	2	0	1	0	2	0	0	0	2	0	0	0	0	1	2	3	0	3	0	0	0	0	0	17	9	2.11928	0.964526
S8_H18	8	2023-08-11	18	Day	16.713	753.5	3.9246	19.0351	5.79	38.5	Low	0.16905	New Moon	0.562	0	0	2	2	3	2	1	2	0	3	1	2	0	0	0	1	1	0	1	0	2	1	0	0	0	1	25	15	2.6225	0.968408
S8_H19	8	2023-08-11	19	Day	16.808	635.1	4.26357	21.7515	5.069	38.5	Low	0.16905	New Moon	0.562	1	0	2	1	0	0	1	2	0	2	0	3	0	0	0	0	5	0	1	0	2	0	0	0	0	0	20	10	2.15132	0.934307
S8_H20	8	2023-08-11	20	Day	16.903	452.1	4.50071	24.9707	4.375	38.5	Low	0.16905	New Moon	0.676	0	1	2	1	0	1	1	1	1	3	2	1	0	0	2	1	4	0	0	0	4	2	1	0	2	0	30	17	2.69061	0.949667
S8_H21	8	2023-08-11	21	Day	16.903	139.9	4.65798	31.3013	3.905	38.5	Low	0.16905	New Moon	0.676	0	0	4	1	0	3	1	3	1	3	0	1	0	0	0	1	3	1	0	0	4	4	0	0	0	1	31	14	2.47209	0.936731
S8_H22	8	2023-08-11	22	Night	16.903	0	4.7582	37.3997	3.769	38.5	Low	0.16905	New Moon	0.676	0	2	2	4	0	3	0	4	1	3	1	1	0	4	1	0	2	1	0	0	3	2	0	0	0	0	34	15	2.58318	0.953888
S8_H23	8	2023-08-11	23	Night	16.999	0	4.59639	45.5289	4.04	38.5	Low	0.16905	New Moon	0.918	1	2	1	1	1	1	0	3	1	0	0	2	0	0	1	0	2	1	0	0	3	0	0	0	0	1	21	14	2.53259	0.959658
S8_H0	8	2023-08-12	0	Night	16.999	0	5.1484	52.4178	4.642	43	Low	0.16905	New Moon	0.918	0	3	4	4	0	0	0	2	1	1	0	1	0	0	2	0	2	1	0	1	4	3	0	0	0	0	29	13	2.42295	0.944638
S8_H1	8	2023-08-12	1	Night	16.903	0	5.16551	57.5713	5.407	43	Low	0.16905	New Moon	0.918	1	1	2	3	0	1	0	2	0	1	0	0	0	0	0	0	1	0	0	0	5	2	0	0	0	0	19	10	2.12855	0.924417
S8_H2	8	2023-08-12	2	Night	16.903	0	5.44508	59.0543	6.158	43	Low	0.16905	New Moon	1.23	0	0	1	3	0	0	0	0	0	2	0	1	0	1	1	1	2	1	1	0	2	0	0	0	0	0	16	11	2.30667	0.961956
S8_H3	8	2023-08-12	3	Night	16.808	0	5.82715	60.2673	6.674	43	Low	0.16905	New Moon	1.23	0	0	0	4	1	1	0	2	0	1	0	0	1	0	1	0	2	0	0	0	3	0	0	1	0	0	17	10	2.15006	0.933759
S8_H4	8	2023-08-12	4	Night	16.713	0	5.94983	58.26	6.864	43	Low	0.16905	New Moon	1.23	0	0	2	3	0	0	0	3	0	1	0	0	0	0	2	0	1	0	1	0	3	3	0	1	0	0	20	10	2.19794	0.954551
S8_H5	8	2023-08-12	5	Night	16.713	0	6.09909	55.8931	6.706	43	Low	0.16905	New Moon	1.5	0	3	1	1	1	0	1	0	0	0	0	1	0	1	0	0	3	1	0	0	3	2	0	0	0	1	19	12	2.35108	0.946145
S8_H6	8	2023-08-12	6	Night	16.808	0	6.8998	47.2906	6.234	43	Low	0.16905	New Moon	1.5	0	0	0	3	0	1	0	0	1	1	0	2	2	0	1	0	2	0	0	0	4	0	0	1	0	0	18	10	2.16816	0.941618
S8_H7	8	2023-08-12	7	Night	16.713	0	7.01862	43.037	5.546	43	Low	0.16905	New Moon	1.5	0	0	2	2	0	2	0	2	1	2	0	0	0	0	1	1	0	0	0	0	4	2	0	1	0	0	20	11	2.30259	0.960253
S8_H8	8	2023-08-12	8	Day	16.713	139.9	7.13169	40.9063	4.775	43	Low	0.16905	New Moon	1.648	0	0	2	0	0	1	0	0	1	3	1	1	0	0	1	0	0	0	0	0	3	0	0	1	0	0	14	9	2.0692	0.941735
S8_H9	8	2023-08-12	9	Day	16.808	376.7	7.4282	37.2864	4.119	43	Low	0.16905	New Moon	1.648	1	0	1	0	0	0	0	4	0	2	0	1	1	0	0	0	1	0	0	1	2	0	0	0	1	1	16	11	2.25273	0.939461
S8_H10	8	2023-08-12	10	Day	16.808	549	7.67659	32.2823	3.752	43	Low	0.16905	New Moon	1.648	0	0	1	1	0	1	0	0	0	0	0	0	0	0	1	0	2	0	0	0	3	0	0	1	0	0	10	7	1.83437	0.942681
S8_H11	8	2023-08-12	11	Day	16.808	549	7.40511	35.8795	3.83	43	Low	0.16905	New Moon	1.722	0	0	0	0	0	0	0	0	0	0	0	1	0	0	0	1	1	0	1	0	2	1	0	0	0	1	8	7	1.90615	0.97957
S9_H12	9	2023-08-15	12	Day	17.284	1808.3	4.38047	342.599	2.889	68.5	High	0.00305965	New Moon	1.722	0	0	2	1	0	0	0	0	0	1	0	0	0	0	0	0	3	0	0	0	1	0	0	0	0	0	8	5	1.49418	0.928383
S9_H13	9	2023-08-15	13	Day	17.284	2755.6	4.45225	327.381	2.523	68.5	High	0.00305965	New Moon	1.722	0	0	0	1	0	0	0	0	0	1	0	0	0	0	0	0	0	0	0	0	2	0	0	0	0	0	4	3	1.03972	0.946395
S9_H14	9	2023-08-15	14	Day	17.379	2755.6	4.35578	315	3.043	68.5	High	0.00305965	New Moon	0.572	0	0	0	0	0	0	1	0	0	0	0	0	0	0	0	0	1	0	0	0	2	0	0	0	0	0	4	3	1.03972	0.946395
S9_H15	9	2023-08-15	15	Day	17.379	3100	4.08965	305.245	4.241	68.5	High	0.00305965	New Moon	0.572	0	0	2	1	0	0	0	0	0	2	0	0	0	0	0	0	2	0	0	0	2	0	0	0	0	0	9	5	1.58109	0.982389
S9_H16	9	2023-08-15	16	Day	17.284	2583.4	3.97936	299.013	5.751	68.5	High	0.00305965	New Moon	0.572	0	0	0	0	0	0	0	0	0	0	0	0	0	0	0	0	2	0	0	0	2	0	0	0	0	0	4	2	0.693147	1
S9_H17	9	2023-08-15	17	Day	17.094	904.2	3.83513	294.493	7.169	68.5	High	0.00305965	New Moon	0.542	0	0	0	1	1	0	0	0	0	1	0	1	0	0	0	0	3	0	0	0	0	1	0	0	1	0	9	7	1.83102	0.940958
S9_H18	9	2023-08-15	18	Day	16.903	1130.2	3.61367	293.657	8.026	68.5	High	0.00305965	New Moon	0.542	0	0	1	0	0	0	0	0	0	1	0	0	0	0	0	0	1	0	0	0	1	1	0	0	0	0	5	5	1.60944	1
S9_H22	9	2023-08-15	22	Night	17.189	0	2.63403	307.131	5.485	68.5	High	0.00305965	New Moon	0.516	1	1	2	3	0	1	0	2	0	3	2	0	1	2	0	0	1	0	0	0	1	1	0	1	0	0	22	14	2.53937	0.962225
S9_H23	9	2023-08-15	23	Night	17.284	0	2.16453	301.781	4.051	68.5	High	0.00305965	New Moon	0.496	1	5	0	4	0	0	1	0	0	1	0	1	0	0	0	0	1	0	0	0	1	2	0	0	0	0	17	9	1.95212	0.888446
S9_H0	9	2023-08-16	0	Night	17.379	0	1.9252	304.846	2.84	75	High	0.00305965	New Moon	0.496	0	2	2	4	0	2	1	0	3	3	0	2	0	0	0	0	1	0	0	1	2	1	0	1	0	0	25	13	2.45614	0.957579
S9_H1	9	2023-08-16	1	Night	17.379	0	1.6311	304.762	2.144	75	High	0.00305965	New Moon	0.496	1	2	0	2	0	0	0	1	1	0	0	1	0	0	0	1	1	0	0	0	2	1	0	0	0	0	13	10	2.24504	0.975006
S9_H2	9	2023-08-16	2	Night	17.475	0	1.46728	303.04	2.337	75	High	0.00305965	New Moon	0.474	0	5	2	2	0	0	0	0	0	1	1	0	0	0	2	0	0	0	0	0	2	3	0	0	1	0	19	9	2.05559	0.935538
S9_H3	9	2023-08-16	3	Night	17.284	0	1.46123	300.426	3.414	75	High	0.00305965	New Moon	0.474	0	5	0	3	0	0	0	1	1	0	0	3	0	0	0	0	2	0	0	0	4	1	0	0	0	0	20	8	1.91722	0.921986
S9_H4	9	2023-08-16	4	Night	17.189	0	1.61484	295.296	4.927	75	High	0.00305965	New Moon	0.474	1	3	0	2	0	0	0	2	0	0	0	0	0	0	0	0	0	0	0	0	3	2	0	0	0	0	13	6	1.73798	0.969987
S9_H5	9	2023-08-16	5	Night	17.094	0	1.80936	287.033	6.473	75	High	0.00305965	New Moon	0.456	0	2	1	2	1	1	0	0	1	2	0	2	0	0	0	0	2	0	0	0	3	2	0	0	0	0	19	11	2.3332	0.973019
S9_H6	9	2023-08-16	6	Night	16.999	0	2.12078	279.773	7.599	75	High	0.00305965	New Moon	0.456	1	1	0	1	0	1	0	0	0	2	1	1	0	0	0	0	2	0	2	0	2	0	0	0	0	0	14	10	2.24297	0.974111
S9_H7	9	2023-08-16	7	Night	17.094	0	2.24571	265.914	8.051	75	High	0.00305965	New Moon	0.456	0	0	0	0	0	0	0	1	1	1	0	0	0	0	1	0	2	0	1	0	3	1	0	1	0	1	13	10	2.20479	0.957526
S9_H10	9	2023-08-16	10	Day	17.094	731.9	2.69765	241.915	5.892	75	High	0.00305965	New Moon	0.44	0	0	0	1	0	0	0	0	0	1	0	0	0	0	0	0	0	0	0	0	1	0	0	0	0	0	3	3	1.09861	1
S9_H11	9	2023-08-16	11	Day	17.284	1377.8	2.0728	226.759	4.455	75	High	0.00305965	New Moon	0.422	0	0	0	0	0	0	0	1	0	0	0	0	0	0	0	0	0	0	0	0	1	0	0	0	0	0	2	2	0.693147	1
S10_H12	10	2023-08-18	12	Day	17.475	785.8	1.62521	104.977	4.546	81	High	0.0611465	New Moon	0.422	0	0	1	2	0	0	0	1	1	0	0	0	0	0	0	0	1	0	1	0	3	0	0	0	1	0	11	8	1.97225	0.94845
S10_H13	10	2023-08-18	13	Day	17.665	828.8	1.84092	113.362	3.144	81	High	0.0611465	New Moon	0.422	0	0	1	1	0	0	0	1	0	1	0	0	0	0	0	0	0	1	0	0	5	1	0	0	0	0	11	7	1.66633	0.856326
S10_H14	10	2023-08-18	14	Day	17.665	699.7	2.38202	113.767	2.14	81	High	0.0611465	New Moon	0.512	0	0	0	1	0	0	0	1	1	0	0	1	0	0	0	0	2	0	0	0	3	0	0	0	0	0	9	6	1.67699	0.935945
S10_H15	10	2023-08-18	15	Day	17.76	592	3.4389	96.009	2.071	81	High	0.0611465	New Moon	0.512	0	0	1	0	0	1	0	0	1	0	0	0	0	0	0	0	2	0	0	0	2	2	0	0	0	0	9	6	1.73513	0.968393
S10_H16	10	2023-08-18	16	Day	17.57	452.1	4.63182	91.6083	3.09	81	High	0.0611465	New Moon	0.512	0	1	2	2	1	1	0	1	0	1	0	0	1	0	0	0	2	0	0	0	4	0	0	0	0	0	16	10	2.16608	0.940719
S10_H17	10	2023-08-18	17	Day	17.57	516.7	6.0484	100.864	4.743	81	High	0.0611465	New Moon	0.492	0	2	4	1	0	1	0	0	0	1	0	2	0	0	0	0	1	0	0	0	3	0	0	0	0	0	15	8	1.93381	0.929966
S10_H18	10	2023-08-18	18	Day	17.189	204.5	7.42419	104.429	6.601	81	High	0.0611465	New Moon	0.492	0	2	2	2	3	2	1	0	1	0	0	1	0	0	1	1	3	0	0	0	3	0	1	0	1	0	24	14	2.53503	0.96058
S10_H19	10	2023-08-18	19	Day	16.999	602.8	8.82499	99.6544	8.096	81	High	0.0611465	New Moon	0.492	0	0	2	0	0	0	0	0	0	1	0	0	0	1	0	1	2	0	0	0	4	0	0	1	0	0	12	7	1.79176	0.920782
S10_H20	10	2023-08-18	20	Day	17.094	64.6	9.52971	97.4159	8.746	81	High	0.0611465	New Moon	0.668	0	0	0	0	0	0	0	1	0	0	0	2	0	0	1	0	1	0	0	0	1	1	0	0	0	2	9	7	1.88916	0.970836
S10_H23	10	2023-08-18	23	Night	17.189	0	9.98492	61.2018	6.719	81	High	0.0611465	New Moon	0.72	0	0	0	1	0	0	0	1	0	0	0	1	0	1	1	1	4	0	1	0	0	0	0	0	0	0	11	8	1.89379	0.91072
S10_H0	10	2023-08-19	0	Night	17.475	0	8.50706	49.7201	5.079	80.5	High	0.0611465	New Moon	0.72	0	0	0	3	0	1	1	2	1	2	0	4	0	0	1	0	3	2	0	0	3	1	0	0	0	0	24	12	2.36174	0.950433
S10_H1	10	2023-08-19	1	Night	17.57	0	8.08715	50.7206	3.528	80.5	High	0.0611465	New Moon	0.72	0	3	1	1	0	1	0	0	0	1	0	2	0	0	1	0	2	1	0	0	1	1	1	1	0	0	17	13	2.47625	0.965418
S10_H2	10	2023-08-19	2	Night	17.57	0	8.07159	51.9943	2.35	80.5	High	0.0611465	New Moon	0.672	0	6	1	2	0	0	0	2	0	2	0	0	0	0	0	0	2	0	0	0	2	0	1	1	0	0	19	9	2.01381	0.916523
S10_H3	10	2023-08-19	3	Night	17.57	0	7.98204	51.3066	1.903	80.5	High	0.0611465	New Moon	0.672	0	5	1	4	0	2	1	1	0	1	0	2	0	0	1	0	0	1	0	0	4	1	0	0	0	0	24	12	2.26513	0.911556
S10_H4	10	2023-08-19	4	Night	17.379	0	7.7977	49.056	2.514	80.5	High	0.0611465	New Moon	0.672	0	6	2	1	0	2	1	0	0	0	0	2	0	0	1	0	2	0	1	0	4	2	0	0	0	0	24	11	2.21025	0.921747
S10_H5	10	2023-08-19	5	Night	17.379	0	7.54361	47.2563	4.004	80.5	High	0.0611465	New Moon	0.734	0	6	3	4	1	1	0	1	1	1	0	0	0	0	1	1	0	0	0	0	2	2	1	1	0	0	26	14	2.39794	0.908634
S10_H6	10	2023-08-19	6	Night	17.094	0	7.26777	47.2862	5.747	80.5	High	0.0611465	New Moon	0.734	0	3	0	1	0	1	0	0	0	1	0	0	0	0	2	0	0	0	1	1	3	2	0	0	0	0	15	9	2.08377	0.948363
S10_H7	10	2023-08-19	7	Night	16.999	0	7.05238	47.9886	7.313	80.5	High	0.0611465	New Moon	0.734	0	3	0	2	0	1	2	1	2	4	1	2	1	0	1	0	0	1	0	0	2	0	0	0	0	0	23	13	2.44973	0.955081
S10_H8	10	2023-08-19	8	Day	17.094	53.8	6.83348	49.808	8.215	80.5	High	0.0611465	New Moon	0.834	0	0	0	0	0	2	0	0	0	2	0	0	0	0	0	0	2	0	1	1	2	0	0	1	0	0	11	7	1.89379	0.973215
S11_H12	11	2023-08-20	12	Day	17.284	527.4	2.44951	55.1421	5.912	78	High	0.185345	New Moon	0.974	0	1	1	2	0	0	1	2	0	1	1	0	0	0	1	0	2	0	0	0	4	0	0	0	0	0	16	10	2.16608	0.940719
S11_H13	11	2023-08-20	13	Day	17.379	581.3	1.76082	44.3097	4.36	78	High	0.185345	New Moon	0.974	1	1	1	1	0	0	0	0	0	0	0	0	1	1	0	1	1	0	0	0	3	0	0	0	0	0	11	9	2.09827	0.954966
S11_H14	11	2023-08-20	14	Day	17.57	2583.4	1.60078	22.3996	2.961	78	High	0.185345	New Moon	0.742	0	2	0	1	0	0	0	2	0	1	0	0	0	0	0	0	1	0	0	0	2	0	0	0	0	0	9	6	1.73513	0.968393
S11_H15	11	2023-08-20	15	Day	17.665	3272.2	2.14457	356.257	2.015	78	High	0.185345	New Moon	0.742	0	0	2	0	0	0	0	0	0	3	0	0	0	0	1	1	1	0	0	0	0	0	0	0	0	0	8	5	1.49418	0.928383
S11_H16	11	2023-08-20	16	Day	17.76	3788.9	2.65859	346.957	1.968	78	High	0.185345	New Moon	0.742	0	0	1	0	0	0	0	1	0	2	0	0	0	0	0	0	2	0	0	0	3	0	0	0	0	0	9	5	1.52296	0.946265
S11_H17	11	2023-08-20	17	Day	17.855	3272.2	2.84675	342.838	2.996	78	High	0.185345	New Moon	0.77	0	0	0	1	0	0	0	0	0	1	0	0	0	0	0	0	1	0	0	0	1	0	0	0	0	0	4	4	1.38629	1
S11_H18	11	2023-08-20	18	Day	17.665	1087.2	2.90396	340.067	4.649	78	High	0.185345	New Moon	0.77	0	0	1	1	0	0	0	2	0	1	0	1	0	0	1	0	2	0	0	0	3	1	0	0	0	1	14	10	2.2056	0.957879
S11_H19	11	2023-08-20	19	Day	17.189	678.1	2.87138	341.313	6.419	78	High	0.185345	New Moon	0.77	0	1	0	1	4	0	1	0	0	2	0	0	0	0	0	0	0	0	0	0	3	2	0	0	0	0	14	7	1.80951	0.929906
S11_H20	11	2023-08-20	20	Day	16.999	279.9	2.79893	346.361	7.801	78	High	0.185345	New Moon	0.808	0	3	4	2	0	0	2	1	1	2	0	0	1	0	2	0	3	1	0	0	2	1	0	0	0	0	25	13	2.45614	0.957579
S11_H0	11	2023-08-21	0	Night	17.284	0	0.965401	76.8274	6.292	72.5	High	0.185345	New Moon	0.84	0	0	1	2	0	1	0	2	0	1	0	0	0	0	1	0	1	1	2	0	2	0	0	0	0	0	14	10	2.24297	0.974111
S11_H1	11	2023-08-21	1	Night	17.475	0	1.58808	95.7824	4.76	72.5	High	0.185345	New Moon	0.84	0	5	2	2	1	3	0	2	0	3	0	3	0	0	0	0	1	1	0	0	2	1	0	0	0	0	26	12	2.35502	0.947732
S11_H2	11	2023-08-21	2	Night	17.57	0	1.93018	100.146	3.321	72.5	High	0.185345	New Moon	0.882	0	6	2	3	0	1	1	1	1	0	0	0	0	0	0	0	2	2	1	0	1	1	0	0	0	0	22	12	2.26353	0.910911
S11_H3	11	2023-08-21	3	Night	17.665	0	2.05507	98.9581	2.22	72.5	High	0.185345	New Moon	0.882	0	5	0	4	0	3	1	1	0	3	0	1	0	0	0	0	1	0	0	0	2	0	0	0	0	0	21	9	2.01736	0.918142
S11_H4	11	2023-08-21	4	Night	17.665	0	2.08387	96.6135	1.887	72.5	High	0.185345	New Moon	0.882	0	3	1	2	0	0	0	0	1	1	1	0	0	0	0	0	0	0	0	0	3	1	0	0	0	0	13	8	1.95126	0.938357
S11_H5	11	2023-08-21	5	Night	17.57	0	2.19064	97.8712	2.561	72.5	High	0.185345	New Moon	0.938	0	6	1	3	0	1	0	1	0	3	0	5	0	0	1	0	2	0	0	0	1	2	0	0	0	0	26	11	2.17494	0.907021
S11_H6	11	2023-08-21	6	Night	17.475	0	2.21183	92.332	4.001	72.5	High	0.185345	New Moon	0.938	1	0	0	1	0	0	0	0	2	2	0	1	0	0	0	0	1	1	0	0	1	0	0	0	0	0	10	8	2.02533	0.973976
S11_H7	11	2023-08-21	7	Night	17.189	0	2.27372	86.7223	5.695	72.5	High	0.185345	New Moon	0.938	0	0	1	1	0	1	1	1	1	1	1	0	0	0	0	0	0	0	0	0	2	0	0	0	0	0	10	9	2.16396	0.984859
S11_H8	11	2023-08-21	8	Day	16.999	64.6	2.43594	85.9982	7.155	72.5	High	0.185345	New Moon	0.97	0	0	0	1	0	0	1	3	0	2	0	0	0	0	0	1	0	1	0	1	1	0	0	0	0	0	11	8	1.97225	0.94845
S11_H9	11	2023-08-21	9	Day	16.999	161.5	2.42167	92.1299	7.955	72.5	High	0.185345	New Moon	0.97	0	0	1	3	0	0	0	0	0	2	0	0	0	0	0	0	2	0	1	0	2	1	0	0	0	0	12	7	1.86368	0.957742
S12_H12	12	2023-08-23	12	Day	17.094	914.9	5.16079	202.441	7.281	56.5	Medium	0.472116	First Quarter	0.974	0	0	1	1	0	0	0	0	0	0	0	1	0	0	0	0	6	0	1	0	1	0	0	0	0	0	11	6	1.42057	0.792836
S12_H13	12	2023-08-23	13	Day	17.094	656.6	5.06063	209.604	6.463	56.5	Medium	0.472116	First Quarter	0.974	0	0	1	0	1	0	1	1	0	0	0	0	0	0	0	0	2	0	2	0	2	0	0	0	0	0	10	7	1.8867	0.96957
S12_H14	12	2023-08-23	14	Day	17.475	3961.1	4.9187	211.363	5.341	56.5	Medium	0.472116	First Quarter	0.578	0	3	4	1	0	1	0	2	0	0	0	2	0	0	0	0	3	0	2	0	3	0	0	0	0	0	21	9	2.11159	0.961026
S12_H15	12	2023-08-23	15	Day	17.665	1980.6	4.78841	215.051	4.216	56.5	Medium	0.472116	First Quarter	0.578	0	3	2	0	0	0	0	3	0	1	0	3	0	0	0	0	2	1	0	0	6	1	0	0	0	0	22	9	2.02692	0.922492
S12_H16	12	2023-08-23	16	Day	17.95	3961.1	4.70967	225.688	3.32	56.5	Medium	0.472116	First Quarter	0.578	0	2	3	2	0	0	0	1	0	1	0	1	0	0	0	0	0	0	0	0	5	2	0	0	0	0	17	8	1.92134	0.923967
S12_H17	12	2023-08-23	17	Day	17.95	1194.8	5.18773	227.422	2.889	56.5	Medium	0.472116	First Quarter	0.634	0	0	3	1	0	0	0	0	1	1	0	0	0	0	0	0	3	0	0	0	6	1	0	0	0	0	16	7	1.6887	0.86782
S12_H18	12	2023-08-23	18	Day	18.045	936.5	5.57219	219.977	3.167	56.5	Medium	0.472116	First Quarter	0.634	0	3	1	0	0	1	0	1	0	0	0	0	0	0	0	0	1	0	0	1	3	1	0	0	0	1	13	9	2.0579	0.93659
S12_H19	12	2023-08-23	19	Day	17.855	172.2	4.58842	206.677	4.083	56.5	Medium	0.472116	First Quarter	0.634	1	0	1	1	1	0	0	0	0	1	0	2	0	0	0	0	5	0	0	0	2	0	0	0	0	0	14	8	1.86622	0.89746
S12_H20	12	2023-08-23	20	Day	17.665	75.3	6.10774	201.314	5.333	56.5	Medium	0.472116	First Quarter	0.614	0	1	1	0	1	1	0	1	0	1	0	1	0	0	0	1	2	2	0	0	1	0	0	0	0	0	13	11	2.35167	0.980724
S12_H21	12	2023-08-23	21	Day	17.284	32.3	4.94281	192.265	6.582	56.5	Medium	0.472116	First Quarter	0.614	0	5	1	3	0	1	1	2	1	3	1	1	0	0	0	0	1	0	0	1	4	0	0	0	0	0	25	13	2.35606	0.918561
S12_H22	12	2023-08-23	22	Night	17.094	0	3.98303	213.012	7.322	56.5	Medium	0.472116	First Quarter	0.614	0	6	0	1	0	2	0	0	1	4	0	0	0	0	0	0	1	0	0	0	5	0	0	1	0	1	22	9	1.92153	0.874527
S12_H23	12	2023-08-23	23	Night	16.999	0	3.43281	195.372	7.624	56.5	Medium	0.472116	First Quarter	0.566	1	0	0	2	0	0	0	1	1	1	0	0	1	0	0	0	2	0	1	0	0	2	0	0	0	0	12	9	2.13833	0.973197
S12_H0	12	2023-08-24	0	Night	17.189	0	3.04179	207.829	7.373	46.5	Medium	0.472116	First Quarter	0.566	0	0	1	1	1	0	0	2	0	0	0	0	0	0	0	0	1	0	1	0	0	0	0	1	0	0	8	7	1.90615	0.97957
S12_H1	12	2023-08-24	1	Night	17.094	0	3.23636	217.72	6.652	46.5	Medium	0.472116	First Quarter	0.566	0	2	0	2	0	0	0	1	1	1	0	1	0	0	1	0	3	0	1	0	3	1	0	0	0	1	18	12	2.37013	0.953812
S12_H2	12	2023-08-24	2	Night	17.189	0	3.78893	231.86	5.704	46.5	Medium	0.472116	First Quarter	0.472	0	5	0	3	0	0	1	1	0	1	0	2	0	0	2	1	0	0	1	0	1	1	0	0	0	0	19	11	2.20151	0.918102
S12_H3	12	2023-08-24	3	Night	17.475	0	4.87509	242.647	4.629	46.5	Medium	0.472116	First Quarter	0.472	0	6	1	1	0	1	0	0	0	1	0	2	0	0	1	0	2	0	0	1	2	0	0	0	0	0	18	10	2.06207	0.895545
S12_H4	12	2023-08-24	4	Night	17.665	0	4.7363	244.084	3.73	46.5	Medium	0.472116	First Quarter	0.472	0	6	2	4	0	0	0	1	1	1	0	2	0	0	0	0	1	1	0	0	1	0	0	0	1	0	21	11	2.13651	0.890993
S12_H5	12	2023-08-24	5	Night	17.76	0	4.44815	230.656	3.139	46.5	Medium	0.472116	First Quarter	0.436	0	6	0	1	0	3	0	0	1	2	0	1	0	0	0	0	1	0	0	0	1	0	0	0	0	0	16	8	1.80805	0.869486
S12_H6	12	2023-08-24	6	Night	17.76	0	4.12985	228.436	3.18	46.5	Medium	0.472116	First Quarter	0.436	0	2	0	1	0	1	0	1	0	0	0	0	0	0	0	0	0	0	0	0	0	0	1	0	0	0	6	5	1.56071	0.969724
S12_H7	12	2023-08-24	7	Night	17.665	0	4.66794	246.785	3.838	46.5	Medium	0.472116	First Quarter	0.436	0	2	1	1	0	0	1	0	0	2	0	0	0	0	0	0	2	0	0	0	4	0	0	0	0	0	13	7	1.81848	0.934515
S12_H8	12	2023-08-24	8	Day	17.57	32.3	5.09784	240.116	4.87	46.5	Medium	0.472116	First Quarter	0.49	0	0	3	1	0	0	1	0	0	2	0	0	1	0	1	0	3	0	0	0	0	0	0	0	0	0	12	7	1.82008	0.935334
S12_H9	12	2023-08-24	9	Day	17.189	75.3	4.89183	229.145	5.993	46.5	Medium	0.472116	First Quarter	0.49	0	0	2	0	0	0	0	0	0	1	0	0	1	0	0	0	1	0	0	0	2	1	0	0	0	0	8	6	1.73287	0.967132
S12_H10	12	2023-08-24	10	Day	17.189	624.3	4.88829	239.921	6.909	46.5	Medium	0.472116	First Quarter	0.49	0	0	1	1	0	0	0	0	0	1	0	0	0	0	0	0	1	0	0	0	3	0	0	0	0	0	7	5	1.47508	0.916516
S12_H11	12	2023-08-24	11	Day	16.999	462.9	3.93629	217.569	7.335	46.5	Medium	0.472116	First Quarter	0.458	0	0	1	1	0	0	0	0	0	0	0	2	1	0	0	1	2	1	0	0	1	0	0	0	0	0	10	8	2.02533	0.973976
S13_H12	13	2023-08-25	12	Day	17.094	1205.6	6.58128	358.868	6.982	40	Low	0.688481	First Quarter	0.458	0	0	3	0	0	0	0	1	0	0	0	0	0	0	0	1	0	0	0	0	5	0	0	0	0	0	10	4	1.16828	0.842738
S13_H13	13	2023-08-25	13	Day	17.094	1130.2	6.59437	357.914	6.937	40	Low	0.688481	First Quarter	0.458	0	0	0	1	0	0	0	2	0	1	0	1	0	0	0	0	2	0	0	0	5	0	0	0	0	0	12	6	1.58326	0.883633
S13_H14	13	2023-08-25	14	Day	17.094	775	6.94027	355.62	6.569	40	Low	0.688481	First Quarter	0.664	0	0	0	0	0	1	0	0	0	0	0	0	0	0	1	0	4	0	1	0	4	0	0	0	0	0	11	5	1.38968	0.863457
S13_H15	13	2023-08-25	15	Day	17.189	3100	6.92044	356.852	5.916	40	Low	0.688481	First Quarter	0.664	0	0	0	0	0	0	0	0	0	0	0	0	0	0	0	0	2	0	0	0	2	0	0	0	0	0	4	2	0.693147	1
S13_H16	13	2023-08-25	16	Day	17.189	2927.8	6.67108	358.969	5.173	40	Low	0.688481	First Quarter	0.664	0	0	2	0	0	0	0	0	0	0	0	1	0	0	0	0	1	0	0	0	6	0	0	0	0	0	10	4	1.0889	0.785475
S13_H17	13	2023-08-25	17	Day	17.284	2583.4	6.40112	1.07417	4.447	40	Low	0.688481	First Quarter	0.686	0	0	0	2	0	0	0	0	0	1	0	2	0	0	0	0	0	0	0	0	3	0	0	0	0	0	8	4	1.32089	0.95282
S13_H18	13	2023-08-25	18	Day	17.284	1894.5	6.50127	8.49155	3.913	40	Low	0.688481	First Quarter	0.686	0	0	2	1	3	1	0	0	0	1	0	0	0	0	2	1	1	0	0	0	5	0	0	0	0	0	17	9	2.00288	0.911551
S13_H19	13	2023-08-25	19	Day	17.284	904.2	6.72804	15.6062	3.754	40	Low	0.688481	First Quarter	0.686	0	0	1	4	0	1	0	1	0	1	0	0	1	0	1	0	4	0	0	0	5	0	0	0	0	1	20	10	2.03886	0.885463
S13_H20	13	2023-08-25	20	Day	17.379	516.7	7.08414	19.2023	4.035	40	Low	0.688481	First Quarter	0.716	0	1	0	3	2	1	1	3	0	1	0	2	1	0	1	1	1	0	1	0	4	0	0	0	0	0	23	14	2.48726	0.94248
S13_H21	13	2023-08-25	21	Day	17.284	21.5	7.26245	17.1375	4.67	40	Low	0.688481	First Quarter	0.716	0	6	1	3	0	2	0	1	0	3	0	0	1	0	1	0	2	0	0	0	3	0	0	0	0	1	24	11	2.20261	0.91856
S13_H22	13	2023-08-25	22	Night	17.189	0	7.02181	13.4227	5.446	40	Low	0.688481	First Quarter	0.716	0	2	0	0	0	1	1	2	0	3	1	0	1	0	1	0	2	0	0	0	2	1	0	0	0	0	17	11	2.31315	0.96466
S13_H23	13	2023-08-25	23	Night	17.189	0	6.5525	15.3088	6.16	40	Low	0.688481	First Quarter	0.746	0	4	0	3	0	0	0	0	0	2	0	2	0	0	2	0	1	0	0	0	3	1	0	0	0	0	18	8	1.98505	0.954609
S13_H0	13	2023-08-26	0	Night	17.094	0	6.46622	14.509	6.634	37	Low	0.688481	First Quarter	0.746	0	5	0	4	0	0	0	1	1	2	0	4	0	0	0	0	0	0	0	0	4	0	0	0	0	0	21	7	1.80314	0.926631
S13_H1	13	2023-08-26	1	Night	16.999	0	6.34724	14.3209	6.796	37	Low	0.688481	First Quarter	0.746	0	3	1	4	0	2	1	1	1	2	0	2	0	1	0	0	1	1	0	0	2	1	0	0	0	0	23	14	2.51001	0.9511
S13_H2	13	2023-08-26	2	Night	16.903	0	6.40519	17.1619	6.654	37	Low	0.688481	First Quarter	0.81	0	6	0	4	1	0	0	2	0	2	1	0	0	0	1	1	2	0	0	0	2	0	0	0	0	0	22	10	2.09827	0.911269
S13_H3	13	2023-08-26	3	Night	16.999	0	6.82167	16.5223	6.233	37	Low	0.688481	First Quarter	0.81	0	5	0	2	1	0	1	1	0	0	1	2	1	0	0	0	0	0	0	0	3	1	0	0	0	0	18	10	2.10617	0.914698
S13_H4	13	2023-08-26	4	Night	17.094	0	6.90163	10.7726	5.632	37	Low	0.688481	First Quarter	0.81	0	6	1	2	0	0	0	1	0	0	0	1	0	0	1	0	1	0	0	0	1	0	0	0	0	0	14	8	1.77214	0.852219
S13_H5	13	2023-08-26	5	Night	17.094	0	6.61254	10.1033	4.965	37	Low	0.688481	First Quarter	0.848	0	6	1	4	0	0	1	0	0	2	0	2	0	0	0	1	0	0	0	0	3	1	0	0	0	0	21	9	1.97956	0.900938
S13_H6	13	2023-08-26	6	Night	17.094	0	6.36988	11.1335	4.382	37	Low	0.688481	First Quarter	0.848	0	6	0	3	0	4	0	3	1	5	1	0	0	0	0	1	1	0	0	0	4	1	0	0	0	0	30	11	2.1852	0.911301
S13_H7	13	2023-08-26	7	Night	17.094	0	6.04368	10.1013	4.018	37	Low	0.688481	First Quarter	0.848	0	2	1	1	0	1	1	1	0	1	0	1	0	1	1	0	3	0	0	0	3	0	0	0	0	0	17	12	2.36392	0.951312
S13_H8	13	2023-08-26	8	Day	17.094	107.6	5.86053	12.1152	4.012	37	Low	0.688481	First Quarter	0.852	0	2	2	1	0	3	0	0	0	0	0	0	0	0	0	0	2	0	0	0	1	0	0	0	0	0	11	6	1.72019	0.960058
S13_H9	13	2023-08-26	9	Day	17.094	322.9	5.84055	13.4652	4.378	37	Low	0.688481	First Quarter	0.852	0	3	0	2	0	0	0	2	0	0	0	0	1	1	0	0	0	0	0	0	3	0	0	0	0	0	12	6	1.70455	0.951328
S13_H10	13	2023-08-26	10	Day	17.094	592	6.07264	8.23685	4.999	37	Low	0.688481	First Quarter	0.852	0	0	0	0	0	0	0	0	0	0	0	0	1	0	0	0	0	0	0	1	3	0	0	0	0	0	5	3	0.950271	0.864974
S13_H11	13	2023-08-26	11	Day	17.094	914.9	6.15325	14.3976	5.708	37	Low	0.688481	First Quarter	0.892	0	1	0	1	0	0	0	0	0	0	0	1	0	0	0	0	1	0	0	0	2	0	0	0	0	0	6	5	1.56071	0.969724
S14_H12	14	2023-08-27	12	Day	17.284	1463.9	7.58924	327.21	5.179	42.5	Medium	0.874007	Full Moon	0.892	0	0	3	0	0	1	0	0	1	1	0	1	0	0	0	0	0	0	1	0	2	1	0	1	0	0	12	9	2.09473	0.953352
S14_H13	14	2023-08-27	13	Day	17.284	333.7	7.81937	329.828	5.998	42.5	Medium	0.874007	Full Moon	0.892	0	0	2	3	0	1	0	0	0	0	0	1	1	0	0	0	1	0	0	0	4	0	0	0	0	1	14	8	1.90854	0.917811
S14_H14	14	2023-08-27	14	Day	17.189	828.8	8.27943	330.556	6.683	42.5	Medium	0.874007	Full Moon	1.208	0	0	0	0	0	0	0	0	0	1	0	2	2	0	1	0	2	0	0	0	1	0	0	0	0	0	9	6	1.73513	0.968393
S14_H15	14	2023-08-27	15	Day	17.094	893.4	7.97406	333.885	7.066	42.5	Medium	0.874007	Full Moon	1.208	0	0	2	2	0	1	0	1	0	0	0	1	0	0	1	0	1	0	0	0	2	0	0	0	0	0	11	8	2.01981	0.971326
S14_H16	14	2023-08-27	16	Day	16.999	893.4	7.91784	337.029	7.098	42.5	Medium	0.874007	Full Moon	1.208	0	1	0	0	1	0	0	0	0	0	0	0	0	0	0	0	1	0	0	0	2	0	0	1	0	0	6	5	1.56071	0.969724
S14_H17	14	2023-08-27	17	Day	17.094	667.4	7.39731	343.427	6.734	42.5	Medium	0.874007	Full Moon	1.17	0	0	1	2	0	0	0	2	0	0	0	0	0	0	0	0	1	0	0	0	2	0	0	0	0	0	8	5	1.55958	0.969022
S14_H18	14	2023-08-27	18	Day	17.189	516.7	6.94531	351.555	6.055	42.5	Medium	0.874007	Full Moon	1.17	0	0	0	0	1	0	0	1	0	0	0	2	0	0	0	0	1	0	0	0	5	3	0	0	0	0	13	6	1.58577	0.885036
S14_H19	14	2023-08-27	19	Day	17.189	355.2	6.72012	0.341042	5.19	42.5	Medium	0.874007	Full Moon	1.17	0	2	3	0	1	0	0	0	1	2	0	0	0	0	1	1	2	0	0	0	3	0	0	0	0	0	16	9	2.10068	0.95606
S14_H20	14	2023-08-27	20	Day	17.284	86.1	5.99471	15.3809	4.309	42.5	Medium	0.874007	Full Moon	1.098	0	3	0	1	0	1	0	0	1	1	1	0	1	0	1	1	1	1	0	0	2	0	0	0	0	0	15	12	2.39591	0.964184
S14_H21	14	2023-08-27	21	Day	17.284	0	6.33179	17.462	3.623	42.5	Medium	0.874007	Full Moon	1.098	0	3	1	3	0	2	1	1	0	3	0	2	2	1	1	0	0	1	0	0	3	2	1	0	0	0	27	15	2.60219	0.960908
S14_H22	14	2023-08-27	22	Night	17.284	0	6.91113	355.519	3.334	42.5	Medium	0.874007	Full Moon	1.098	0	3	2	4	0	2	2	3	0	0	0	1	0	0	1	0	3	0	0	0	3	0	0	0	0	0	24	10	2.22441	0.96605
S14_H23	14	2023-08-27	23	Night	17.379	0	7.16815	338.733	3.58	42.5	Medium	0.874007	Full Moon	1.034	0	0	0	1	0	0	0	0	0	2	0	0	0	0	0	0	1	0	0	0	3	0	0	0	0	0	7	4	1.27703	0.921185
S14_H0	14	2023-08-28	0	Night	17.284	0	7.50875	323.939	4.263	56.5	Medium	0.874007	Full Moon	1.034	0	2	1	2	0	0	0	0	0	0	0	1	1	1	0	0	1	0	1	0	3	2	0	0	0	0	15	10	2.21107	0.960255
S14_H1	14	2023-08-28	1	Night	17.284	0	6.96656	322.406	5.199	56.5	Medium	0.874007	Full Moon	1.034	1	0	0	2	0	1	0	0	0	0	0	0	0	0	1	0	3	0	0	0	0	0	0	0	0	0	8	5	1.49418	0.928383
S14_H2	14	2023-08-28	2	Night	17.284	0	6.21701	324.162	6.164	56.5	Medium	0.874007	Full Moon	1.042	0	3	1	1	0	1	0	0	0	1	0	0	0	0	1	0	2	0	1	0	0	0	0	0	0	0	11	8	1.97225	0.94845
S14_H3	14	2023-08-28	3	Night	17.284	0	6.25703	326.208	6.874	56.5	Medium	0.874007	Full Moon	1.042	0	4	0	1	0	0	0	1	0	0	0	0	0	0	1	0	1	0	1	0	1	0	0	1	0	0	11	8	1.89379	0.91072
S14_H4	14	2023-08-28	4	Night	17.094	0	6.72476	327.633	7.217	56.5	Medium	0.874007	Full Moon	1.042	0	0	0	1	0	0	0	0	0	4	0	1	0	0	2	0	0	0	0	0	0	0	1	0	0	0	9	5	1.42706	0.886683
S14_H5	14	2023-08-28	5	Night	17.189	0	6.9388	327.776	7.139	56.5	Medium	0.874007	Full Moon	1.164	0	0	0	2	0	0	0	0	0	1	0	2	0	0	2	0	2	0	1	0	1	0	0	0	0	0	11	7	1.89379	0.973215
S14_H6	14	2023-08-28	6	Night	17.284	0	6.84214	323.499	6.639	56.5	Medium	0.874007	Full Moon	1.164	1	0	0	1	0	0	0	0	0	2	0	1	0	0	1	0	1	1	0	0	0	0	0	1	0	0	9	8	2.04319	0.982568
S14_H7	14	2023-08-28	7	Night	17.189	0	6.60462	315.491	5.842	56.5	Medium	0.874007	Full Moon	1.164	0	0	1	0	0	1	0	0	0	3	0	0	0	1	0	0	1	0	1	0	4	0	0	0	0	0	12	7	1.74816	0.898374
S14_H8	14	2023-08-28	8	Day	17.284	64.6	6.56303	307.883	4.853	56.5	Medium	0.874007	Full Moon	1.104	0	0	2	1	0	0	0	1	0	2	0	0	1	0	0	0	2	0	0	0	1	1	0	0	0	0	11	8	2.01981	0.971326
S14_H9	14	2023-08-28	9	Day	17.284	247.6	6.66335	305.718	3.917	56.5	Medium	0.874007	Full Moon	1.104	0	0	0	0	0	0	0	0	0	1	0	0	0	0	1	0	0	0	0	0	1	1	0	0	0	0	4	4	1.38629	1
S14_H10	14	2023-08-28	10	Day	17.284	559.7	6.82926	304.621	3.274	56.5	Medium	0.874007	Full Moon	1.104	0	0	0	0	0	0	0	0	0	2	1	0	0	0	0	0	0	0	0	0	4	0	0	0	0	0	7	3	0.9557	0.869916
S14_H11	14	2023-08-28	11	Day	17.379	807.3	5.80941	296.918	3.176	56.5	Medium	0.874007	Full Moon	1.032	0	0	0	1	1	0	0	0	0	2	0	1	0	1	0	0	0	0	0	0	2	0	0	0	0	0	8	6	1.73287	0.967132
S15_H12	15	2023-08-31	12	Day	17.475	2238.9	8.20705	20.2455	2.465	104.5	Very High	0.986578	Full Moon	1.032	0	0	2	0	0	1	0	1	1	2	0	2	0	0	0	1	1	0	0	0	5	1	1	0	0	0	18	11	2.21226	0.922583
S15_H13	15	2023-08-31	13	Day	17.57	2497.2	7.75482	22.1993	1.276	104.5	Very High	0.986578	Full Moon	1.032	1	1	1	1	0	1	0	4	1	1	0	1	0	0	1	1	2	0	2	0	2	1	0	0	0	0	21	15	2.58242	0.95361
S15_H14	15	2023-08-31	14	Day	17.57	3272.2	7.65395	22.9135	1.25	104.5	Very High	0.986578	Full Moon	0.722	0	4	0	0	1	1	1	3	1	1	0	0	0	0	0	0	0	0	0	0	3	1	0	0	0	0	16	9	2.01404	0.916627
S15_H15	15	2023-08-31	15	Day	17.665	3272.2	7.68618	24.0306	2.567	104.5	Very High	0.986578	Full Moon	0.722	0	1	1	1	0	1	0	1	0	0	0	1	0	1	0	0	0	0	0	0	5	0	0	0	0	0	12	8	1.81431	0.872497
S15_H16	15	2023-08-31	16	Day	17.379	1808.3	7.6453	28.0064	4.658	104.5	Very High	0.986578	Full Moon	0.722	1	4	2	2	0	0	0	1	0	0	0	1	0	1	0	0	1	0	0	1	5	0	0	0	1	1	21	12	2.26524	0.911599
S15_H17	15	2023-08-31	17	Day	17.094	312.2	7.95413	31.112	6.934	104.5	Very High	0.986578	Full Moon	0.774	0	3	1	3	2	0	0	0	0	1	0	0	1	0	2	0	2	0	0	0	2	1	0	0	0	0	18	10	2.2161	0.962441
S15_H18	15	2023-08-31	18	Day	17.094	118.4	8.03266	32.0281	8.745	104.5	Very High	0.986578	Full Moon	0.774	0	0	0	1	0	0	0	3	1	1	0	2	1	1	3	0	1	1	0	0	2	0	0	1	1	0	19	13	2.45158	0.955802
S15_H23	15	2023-08-31	23	Night	17.475	0	7.1341	53.4353	4.882	104.5	Very High	0.986578	Full Moon	0.866	0	0	0	4	0	3	0	0	1	1	1	0	0	0	2	1	1	1	0	0	2	2	0	0	0	0	19	11	2.26023	0.942591
S15_H0	15	2023-09-01	0	Night	17.475	0	7.2888	54.7182	2.819	111	Very High	0.986578	Full Moon	0.866	0	0	1	2	0	0	0	1	2	1	0	0	0	0	3	0	0	4	0	0	3	0	1	0	0	0	18	9	2.06207	0.938488
S15_H1	15	2023-09-01	1	Night	17.475	0	7.29538	55.3297	1.164	111	Very High	0.986578	Full Moon	0.866	0	1	0	3	0	1	0	1	1	0	0	0	0	0	0	0	1	0	1	1	2	0	0	0	0	0	12	9	2.09473	0.953352
S15_H2	15	2023-09-01	2	Night	17.57	0	6.90201	53.2463	0.566	111	Very High	0.986578	Full Moon	0.87	0	1	1	0	0	1	0	1	0	1	0	2	0	0	1	0	2	1	0	0	0	1	0	0	0	0	12	10	2.25386	0.978838
S15_H3	15	2023-09-01	3	Night	17.379	0	5.76202	52.971	1.364	111	Very High	0.986578	Full Moon	0.87	0	1	0	3	0	0	0	2	2	2	0	0	0	0	1	0	0	1	0	0	3	1	0	0	0	1	17	10	2.20083	0.955807
S15_H4	15	2023-09-01	4	Night	17.475	0	5.17706	32.2165	3.379	111	Very High	0.986578	Full Moon	0.87	1	0	1	1	0	2	0	5	0	1	1	0	0	0	0	0	1	0	0	0	5	1	1	0	0	0	20	11	2.1217	0.884817
S15_H5	15	2023-09-01	5	Night	17.189	0	6.82212	358.572	5.736	111	Very High	0.986578	Full Moon	0.844	0	2	0	2	0	1	0	2	0	3	0	0	0	0	0	0	0	0	1	1	2	0	0	0	0	0	14	8	2.00756	0.965431
S15_H6	15	2023-09-01	6	Night	17.094	0	6.62324	348.062	7.832	111	Very High	0.986578	Full Moon	0.844	0	0	0	1	0	0	0	0	0	2	0	0	0	0	0	0	2	1	0	0	1	0	0	0	0	0	7	5	1.54983	0.962961
S15_H7	15	2023-09-01	7	Night	17.189	0	5.98462	349.798	9.047	111	Very High	0.986578	Full Moon	0.844	0	0	0	0	0	1	2	1	0	3	0	1	0	1	0	1	1	0	2	0	0	0	1	0	0	0	14	10	2.2056	0.957879
S15_H11	15	2023-09-01	11	Day	17.57	344.4	4.35109	14.1001	5.686	111	Very High	0.986578	Full Moon	0.78	0	0	2	0	0	2	0	0	0	0	1	0	0	0	0	0	0	2	1	0	4	0	0	0	0	0	12	6	1.67623	0.935525
S16_H12	16	2023-09-01	12	Day	17.475	688.9	4.40477	14.7303	3.635	111	Very High	0.947708	Full Moon	0.78	0	0	0	0	0	0	0	1	0	0	0	0	0	0	0	0	0	0	0	0	3	0	1	0	1	0	6	4	1.24245	0.896241
S16_H13	16	2023-09-01	13	Day	17.57	1894.5	4.1422	10.7131	1.778	111	Very High	0.947708	Full Moon	0.78	0	0	1	0	0	1	0	1	0	0	0	1	0	0	0	0	0	0	0	0	4	0	1	0	0	1	10	7	1.74807	0.898329
S16_H14	16	2023-09-01	14	Day	17.57	1722.2	3.51962	355.764	0.796	111	Very High	0.947708	Full Moon	0.75	0	0	0	0	0	0	1	0	1	1	0	1	0	0	0	0	2	0	0	1	4	1	0	0	0	0	12	8	1.90728	0.91721
S16_H15	16	2023-09-01	15	Day	17.57	1722.2	3.36507	338.926	1.116	111	Very High	0.947708	Full Moon	0.75	0	0	1	0	0	0	0	0	0	1	0	0	0	0	0	0	0	0	0	0	1	1	0	0	0	0	4	4	1.38629	1
S16_H16	16	2023-09-01	16	Day	17.665	2497.2	3.42527	326.31	2.852	111	Very High	0.947708	Full Moon	0.75	0	0	1	0	0	0	0	2	0	0	0	0	0	0	0	0	0	0	0	0	2	0	0	0	0	0	5	3	1.05492	0.96023
S16_H17	16	2023-09-01	17	Day	17.284	1216.3	3.18152	318.695	5.22	111	Very High	0.947708	Full Moon	0.754	1	0	0	0	3	1	0	0	0	0	0	0	0	1	0	0	2	0	0	0	1	2	0	0	3	0	14	8	1.97018	0.947457
S16_H18	16	2023-09-01	18	Day	17.094	366	2.99107	314.865	7.583	111	Very High	0.947708	Full Moon	0.754	0	0	0	0	1	2	0	2	3	2	1	0	0	0	1	0	1	0	2	0	1	0	1	1	1	0	19	13	2.47912	0.966539
S16_H19	16	2023-09-01	19	Day	17.284	107.6	2.62414	313.61	9.226	111	Very High	0.947708	Full Moon	0.754	0	0	1	1	0	0	0	0	3	3	0	1	1	0	0	0	2	0	1	0	1	0	0	0	0	0	14	9	2.0692	0.941735
S16_H23	16	2023-09-01	23	Night	17.475	0	1.26115	259.492	6.498	111	Very High	0.947708	Full Moon	0.926	0	0	0	2	0	1	0	0	2	1	0	2	1	0	1	0	4	0	0	0	2	0	1	0	0	1	18	11	2.27424	0.948432
S16_H0	16	2023-09-02	0	Night	17.475	0	1.67815	237.162	4.265	111	Very High	0.947708	Full Moon	0.926	0	4	0	2	0	1	0	2	1	2	0	2	0	0	2	0	2	1	0	0	1	1	1	0	0	0	22	13	2.46091	0.959438
S16_H1	16	2023-09-02	1	Night	17.475	0	1.95412	227.904	2.154	111	Very High	0.947708	Full Moon	0.926	0	2	0	4	0	1	0	1	0	3	0	1	0	0	1	0	2	0	0	0	3	1	1	0	0	0	20	11	2.25026	0.938431
S16_H2	16	2023-09-02	2	Night	17.475	0	1.8951	225.428	0.678	111	Very High	0.947708	Full Moon	1.034	0	1	2	2	0	3	0	0	2	3	1	0	0	0	2	0	2	1	1	0	4	0	0	0	0	1	25	13	2.45614	0.957579
S16_H3	16	2023-09-02	3	Night	17.57	0	1.77589	219.516	0.403	111	Very High	0.947708	Full Moon	1.034	0	2	1	2	0	4	0	3	0	2	1	0	0	0	1	0	2	0	1	0	2	0	1	0	0	0	22	12	2.37411	0.955413
S16_H4	16	2023-09-02	4	Night	17.379	0	1.91128	214.771	1.612	111	Very High	0.947708	Full Moon	1.034	0	3	0	2	0	1	1	1	2	3	0	1	0	0	2	1	1	1	1	0	3	0	0	0	0	0	23	14	2.52478	0.956698
S16_H5	16	2023-09-02	5	Night	17.379	0	2.02714	218.792	3.922	111	Very High	0.947708	Full Moon	1.092	0	3	0	2	0	1	0	0	1	2	0	1	1	0	1	0	1	0	0	0	1	0	0	0	2	0	16	11	2.30667	0.961956
S16_H6	16	2023-09-02	6	Night	17.094	0	2.00898	226.614	6.332	111	Very High	0.947708	Full Moon	1.092	0	0	1	0	0	0	0	0	0	0	0	0	1	0	0	0	2	0	0	0	2	0	0	1	0	0	7	5	1.54983	0.962961
S16_H7	16	2023-09-02	7	Night	17.189	0	2.0573	244.058	8.271	111	Very High	0.947708	Full Moon	1.092	0	0	0	0	0	0	0	0	0	2	0	0	1	0	0	1	0	0	1	0	0	1	0	0	0	0	6	5	1.56071	0.969724
S16_H8	16	2023-09-02	8	Day	17.094	0	2.76525	258.528	9.195	111	Very High	0.947708	Full Moon	1.1	0	0	0	0	0	0	0	0	0	2	0	1	0	0	1	0	1	0	0	0	0	0	1	0	0	0	6	5	1.56071	0.969724
S17_H13	17	2023-09-02	13	Day	17.475	1194.8	5.40048	248.947	2.885	111	Very High	0.885192	Full Moon	1.08	1	0	2	1	1	0	0	1	1	1	0	1	0	0	0	0	3	0	0	0	3	1	0	0	0	0	16	11	2.27397	0.948317
S17_H14	17	2023-09-02	14	Day	17.57	1894.5	5.70139	246.537	1.209	111	Very High	0.885192	Full Moon	1.062	1	0	2	0	0	2	1	1	0	1	1	1	1	0	1	1	2	1	1	0	2	0	0	0	0	0	19	15	2.65259	0.979519
S17_H15	17	2023-09-02	15	Day	17.665	2325	5.42948	242.821	0.516	111	Very High	0.885192	Full Moon	1.062	0	0	2	2	0	0	0	0	0	1	0	0	0	0	1	1	2	1	0	0	2	0	0	0	0	0	12	8	2.02281	0.972765
S17_H16	17	2023-09-02	16	Day	17.76	2152.8	4.84085	235.095	1.274	111	Very High	0.885192	Full Moon	1.062	0	1	2	1	0	0	0	0	0	0	0	1	0	0	1	3	0	0	0	0	5	0	0	0	0	0	14	7	1.72982	0.888952
S17_H17	17	2023-09-02	17	Day	17.665	656.6	4.36688	229.086	3.333	111	Very High	0.885192	Full Moon	1.008	0	0	0	1	0	0	0	0	0	0	0	1	0	0	0	0	1	0	3	0	5	0	0	1	0	0	12	6	1.53965	0.859298
S17_H18	17	2023-09-02	18	Day	17.284	613.5	4.28781	228.877	5.775	111	Very High	0.885192	Full Moon	1.008	0	0	1	1	0	0	0	1	0	3	0	0	0	0	1	0	1	1	1	0	4	0	0	1	3	0	18	11	2.2161	0.924186
S17_H19	17	2023-09-02	19	Day	17.094	226	4.21427	233.783	8.006	111	Very High	0.885192	Full Moon	1.008	0	0	3	1	1	0	0	0	0	0	0	0	0	0	0	0	1	0	0	0	2	1	0	0	0	0	9	6	1.67699	0.935945
S17_H20	17	2023-09-02	20	Day	17.189	21.5	4.16823	242.882	9.338	111	Very High	0.885192	Full Moon	0.946	0	0	0	1	0	1	0	1	0	1	0	1	1	0	0	0	2	0	1	0	3	0	0	0	0	0	12	9	2.09473	0.953352
S17_H0	17	2023-09-03	0	Night	17.57	0	4.45558	226.091	5.701	104	Very High	0.885192	Full Moon	0.888	0	0	1	0	0	0	0	2	0	2	0	1	0	0	0	0	2	0	1	0	1	0	0	1	0	1	12	9	2.13833	0.973197
S17_H1	17	2023-09-03	1	Night	17.57	0	4.32001	217.003	3.548	104	Very High	0.885192	Full Moon	0.888	0	0	1	1	0	2	0	1	1	1	0	3	0	0	0	0	2	1	0	0	2	0	0	0	0	0	15	10	2.21107	0.960255
S17_H2	17	2023-09-03	2	Night	17.57	0	4.34775	207.685	1.599	104	Very High	0.885192	Full Moon	0.82	0	0	1	1	0	3	1	1	0	1	0	1	0	0	1	0	3	0	0	0	3	0	0	0	0	0	16	10	2.15462	0.935739
S17_H3	17	2023-09-03	3	Night	17.475	0	4.13358	201.724	0.486	104	Very High	0.885192	Full Moon	0.82	1	0	4	2	0	1	0	2	1	2	1	1	1	0	1	0	4	0	0	0	4	0	0	0	0	0	25	13	2.3871	0.930661
S17_H4	17	2023-09-03	4	Night	17.57	0	3.8444	208.765	0.682	104	Very High	0.885192	Full Moon	0.82	0	0	1	2	0	1	0	0	0	0	0	0	1	0	0	0	1	0	0	0	1	0	0	0	0	0	7	6	1.74787	0.975504
S17_H5	17	2023-09-03	5	Night	17.475	0	5.04747	234.515	2.282	104	Very High	0.885192	Full Moon	0.772	0	0	2	2	0	1	0	0	0	0	0	0	0	0	0	1	0	0	0	0	1	0	0	0	0	0	7	5	1.54983	0.962961
S17_H6	17	2023-09-03	6	Night	17.379	0	6.20762	235.568	4.629	104	Very High	0.885192	Full Moon	0.772	0	0	0	1	0	1	0	0	0	1	0	0	0	1	1	0	1	0	0	0	1	0	0	0	0	0	7	7	1.94591	1
S17_H7	17	2023-09-03	7	Night	17.094	0	5.77021	222.12	6.918	104	Very High	0.885192	Full Moon	0.772	0	0	0	1	0	2	0	0	0	0	0	1	1	0	0	0	2	0	0	0	2	2	0	0	0	0	11	7	1.89379	0.973215
S17_H8	17	2023-09-03	8	Day	17.094	0	5.04013	206.768	8.516	104	Very High	0.885192	Full Moon	0.802	0	0	0	1	0	0	0	0	0	1	0	0	0	1	0	0	0	0	0	0	1	0	0	1	0	0	5	5	1.60944	1
S18_H12	18	2023-09-06	12	Day	17.094	592	3.27099	186.495	7.568	56.5	Medium	0.501298	Last Quarter	0.728	0	0	0	0	0	0	0	0	0	0	0	0	0	0	0	0	2	0	1	0	1	0	0	0	0	0	4	3	1.03972	0.946395
S18_H13	18	2023-09-06	13	Day	16.999	258.3	3.32277	194.287	6.85	56.5	Medium	0.501298	Last Quarter	0.728	0	0	2	1	0	0	0	1	0	0	0	2	0	0	1	0	3	0	1	0	4	2	0	0	0	1	18	10	2.16816	0.941618
S18_H14	18	2023-09-06	14	Day	17.284	1248.6	3.09782	204	5.773	56.5	Medium	0.501298	Last Quarter	0.66	0	0	4	0	0	0	0	1	1	0	0	1	0	0	1	1	3	1	1	0	4	2	0	0	0	0	20	11	2.20711	0.920436
S18_H15	18	2023-09-06	15	Day	17.57	1377.8	3.15246	211.774	4.632	56.5	Medium	0.501298	Last Quarter	0.66	1	0	1	0	0	0	0	0	0	0	0	0	0	0	1	0	1	0	0	0	1	0	0	0	0	0	5	5	1.60944	1
S18_H16	18	2023-09-06	16	Day	17.855	1463.9	3.51091	218.176	3.635	56.5	Medium	0.501298	Last Quarter	0.66	0	1	3	0	0	0	0	2	0	1	0	0	0	0	0	0	3	0	0	0	4	1	0	0	0	0	15	7	1.80651	0.928361
S18_H17	18	2023-09-06	17	Day	17.95	624.3	4.2	216.87	3.003	56.5	Medium	0.501298	Last Quarter	0.602	0	4	3	1	0	1	1	2	2	0	0	0	2	0	1	0	0	0	0	1	5	0	0	0	0	2	25	12	2.32154	0.934257
S18_H18	18	2023-09-06	18	Day	17.95	775	4.228	216.924	2.981	56.5	Medium	0.501298	Last Quarter	0.602	0	5	3	0	0	0	1	1	0	0	0	2	0	0	1	0	0	0	0	0	5	0	0	0	1	1	20	9	1.95691	0.890627
S18_H19	18	2023-09-06	19	Day	17.95	387.5	3.87253	209.213	3.682	56.5	Medium	0.501298	Last Quarter	0.602	0	1	3	0	2	0	0	0	0	0	0	2	1	0	0	1	3	0	0	0	2	0	0	0	0	0	15	8	1.99135	0.957635
S18_H20	18	2023-09-06	20	Day	17.665	161.5	3.56523	200.011	4.829	56.5	Medium	0.501298	Last Quarter	0.59	0	2	0	1	1	0	3	2	0	1	0	0	1	0	1	0	2	0	0	0	6	1	0	0	0	0	21	11	2.1776	0.908132
S18_H21	18	2023-09-06	21	Night	17.284	0	3.77482	188.838	6.058	56.5	Medium	0.501298	Last Quarter	0.59	0	3	1	0	0	1	0	3	0	3	0	1	1	0	0	0	1	1	0	0	4	1	0	0	0	0	20	11	2.2241	0.927521
S18_H22	18	2023-09-06	22	Night	17.094	0	4.232	178.24	6.989	56.5	Medium	0.501298	Last Quarter	0.59	0	4	1	0	0	0	0	1	1	0	0	0	0	0	0	0	0	0	0	0	2	0	0	0	0	0	9	5	1.42706	0.886683
S18_H23	18	2023-09-06	23	Night	16.903	0	3.75293	167.223	7.424	56.5	Medium	0.501298	Last Quarter	0.55	0	5	0	0	0	0	0	0	1	1	0	0	0	0	0	0	1	0	0	0	3	0	0	0	0	0	11	5	1.36671	0.849185
S18_H0	18	2023-09-07	0	Night	16.999	0	4.15222	162.045	7.378	40.5	Medium	0.501298	Last Quarter	0.55	0	0	0	2	0	0	0	0	0	1	0	0	0	0	0	0	1	0	1	0	0	0	0	0	0	0	5	4	1.33218	0.960964
S18_H1	18	2023-09-07	1	Night	16.999	0	4.26597	161.268	6.917	40.5	Medium	0.501298	Last Quarter	0.55	0	3	2	0	0	0	0	2	0	0	0	1	0	0	0	0	2	0	4	0	1	1	0	0	1	0	17	9	2.06851	0.941421
S18_H2	18	2023-09-07	2	Night	16.999	0	4.42462	162.507	6.094	40.5	Medium	0.501298	Last Quarter	0.488	0	5	1	0	0	1	0	2	0	0	0	0	0	0	1	0	1	0	0	0	4	0	0	0	0	0	15	7	1.70947	0.878495
S18_H3	18	2023-09-07	3	Night	17.189	0	4.65481	156.85	5.136	40.5	Medium	0.501298	Last Quarter	0.488	0	6	1	0	0	0	0	3	0	0	0	2	0	0	0	0	1	1	1	0	4	0	0	0	0	0	19	8	1.84034	0.885017
S18_H4	18	2023-09-07	4	Night	17.379	0	4.33457	156.333	4.236	40.5	Medium	0.501298	Last Quarter	0.488	0	5	1	3	0	0	0	2	0	0	0	1	0	0	0	0	2	0	0	0	5	0	1	0	0	0	20	8	1.88759	0.90774
S18_H5	18	2023-09-07	5	Night	17.665	0	4.42792	154.303	3.565	40.5	Medium	0.501298	Last Quarter	0.438	0	6	1	1	0	0	0	2	1	1	0	1	0	0	0	0	0	0	0	0	0	0	0	0	0	0	13	7	1.63135	0.838346
S18_H6	18	2023-09-07	6	Night	17.57	0	4.37412	156.131	3.37	40.5	Medium	0.501298	Last Quarter	0.438	1	6	0	2	0	2	0	2	0	1	0	1	0	1	1	0	2	0	0	0	3	0	0	0	1	0	23	12	2.28369	0.919023
S18_H7	18	2023-09-07	7	Night	17.665	0	3.76719	156.702	3.763	40.5	Medium	0.501298	Last Quarter	0.438	0	4	0	3	0	0	1	3	1	1	0	0	1	1	1	0	4	0	0	0	3	1	0	0	0	0	24	12	2.30398	0.927188
S18_H8	18	2023-09-07	8	Day	17.379	43.1	3.83885	151.699	4.644	40.5	Medium	0.501298	Last Quarter	0.422	0	0	2	1	0	0	0	2	0	1	0	0	0	0	0	0	1	0	0	0	3	1	0	0	0	0	11	7	1.84622	0.94877
S18_H9	18	2023-09-07	9	Day	17.284	236.8	3.55608	150.335	5.68	40.5	Medium	0.501298	Last Quarter	0.422	0	0	1	0	0	1	0	0	0	0	0	0	0	0	0	0	3	0	0	0	4	0	0	0	0	0	9	4	1.21489	0.876358
S18_H10	18	2023-09-07	10	Day	17.094	538.2	3.07657	156.435	6.591	40.5	Medium	0.501298	Last Quarter	0.422	0	0	2	0	0	0	0	0	1	0	0	0	0	0	0	0	3	0	0	0	3	0	0	0	0	0	9	4	1.31078	0.945531
S18_H11	18	2023-09-07	11	Day	16.999	936.5	1.69918	137.862	7.127	40.5	Medium	0.501298	Last Quarter	0.39	0	0	0	0	0	0	0	1	0	1	0	0	0	0	0	0	2	0	0	0	3	0	0	0	0	0	7	4	1.27703	0.921185
S19_H12	19	2023-09-09	12	Day	17.189	1087.2	1.6646	172.405	5.77	30.5	Low	0.218857	Last Quarter	0.39	0	0	5	0	0	0	0	3	0	1	0	2	0	0	0	0	0	0	0	1	3	0	0	0	0	0	15	6	1.63971	0.915138
S19_H13	19	2023-09-09	13	Day	17.189	1291.7	0.648845	114.59	6.266	30.5	Low	0.218857	Last Quarter	0.39	0	0	2	1	1	0	0	1	0	0	0	0	0	0	0	0	1	0	0	0	4	0	0	0	0	1	11	7	1.76776	0.90845
S19_H14	19	2023-09-09	14	Day	17.094	914.9	0.553173	220.601	6.602	30.5	Low	0.218857	Last Quarter	0.272	0	0	3	0	0	0	0	0	0	0	0	0	0	0	1	0	0	0	0	0	4	1	0	0	0	1	10	5	1.41848	0.881353
S19_H15	19	2023-09-09	15	Day	16.999	613.5	2.16178	228.939	6.668	30.5	Low	0.218857	Last Quarter	0.272	0	0	2	1	0	1	0	2	0	0	0	0	0	0	0	0	0	0	0	0	3	0	0	0	0	0	9	5	1.52296	0.946265
S19_H16	19	2023-09-09	16	Day	16.903	333.7	3.21174	236.557	6.497	30.5	Low	0.218857	Last Quarter	0.272	0	0	3	1	0	0	0	0	0	1	0	1	0	0	2	0	0	2	0	0	1	0	0	0	0	0	11	7	1.84622	0.94877
S19_H17	19	2023-09-09	17	Day	16.999	441.3	3.96047	228.583	6.098	30.5	Low	0.218857	Last Quarter	0.282	0	0	3	0	0	0	0	2	0	0	0	0	0	0	0	0	0	0	1	0	1	0	0	0	0	0	7	4	1.27703	0.921185
S19_H18	19	2023-09-09	18	Day	17.189	871.9	3.99091	219.714	5.57	30.5	Low	0.218857	Last Quarter	0.282	0	0	3	2	0	0	0	1	0	1	0	0	0	0	0	0	1	0	1	0	3	1	0	0	0	0	13	8	1.95126	0.938357
S19_H19	19	2023-09-09	19	Day	17.284	419.8	2.39268	239.899	4.992	30.5	Low	0.218857	Last Quarter	0.282	0	0	1	1	0	0	0	1	0	3	0	2	0	0	3	2	0	0	0	0	4	0	0	0	0	0	17	8	1.95619	0.940727
S19_H20	19	2023-09-09	20	Day	17.284	107.6	2.71017	240.124	4.501	30.5	Low	0.218857	Last Quarter	0.342	0	5	3	4	0	2	1	2	3	2	0	2	2	0	1	1	2	0	0	0	6	1	0	0	2	1	40	17	2.67291	0.943421
S19_H21	19	2023-09-09	21	Night	17.284	0	2.00552	214.641	4.177	30.5	Low	0.218857	Last Quarter	0.342	0	5	2	5	0	3	1	2	1	1	0	1	0	0	1	1	1	0	0	0	3	2	0	0	1	0	30	15	2.50637	0.925524
S19_H22	19	2023-09-09	22	Night	17.284	0	2.15856	170.669	4.152	30.5	Low	0.218857	Last Quarter	0.342	0	5	1	4	1	2	1	2	1	0	0	0	0	0	0	0	0	0	0	0	1	0	0	0	0	0	18	9	1.98121	0.901686
S19_H23	19	2023-09-09	23	Night	17.475	0	1.54392	184.086	4.466	30.5	Low	0.218857	Last Quarter	0.346	0	5	2	4	0	1	0	1	0	2	0	1	0	0	0	0	1	0	1	0	1	0	0	0	0	0	19	10	2.08313	0.90469
S19_H0	19	2023-09-10	0	Night	17.475	0	0.955667	193.309	4.988	37.5	Low	0.218857	Last Quarter	0.346	0	3	2	3	1	2	0	2	0	1	0	0	0	0	0	0	1	0	0	0	2	1	0	0	0	0	18	10	2.2161	0.962441
S19_H1	19	2023-09-10	1	Night	17.379	0	1.78844	195.901	5.626	37.5	Low	0.218857	Last Quarter	0.346	0	6	3	2	0	1	0	1	0	0	0	1	0	0	0	1	1	0	0	0	1	0	0	0	0	0	17	9	1.92541	0.876291
S19_H2	19	2023-09-10	2	Night	17.189	0	2.2602	180.761	6.189	37.5	Low	0.218857	Last Quarter	0.42	0	4	2	4	0	0	0	1	0	1	0	1	0	0	0	1	1	0	1	0	4	1	0	0	0	0	21	11	2.18634	0.911775
S19_H3	19	2023-09-10	3	Night	17.094	0	2.75002	179.792	6.576	37.5	Low	0.218857	Last Quarter	0.42	0	3	3	4	0	0	1	2	1	2	0	3	0	0	0	0	0	0	0	1	3	3	0	0	0	0	26	11	2.30437	0.960996
S19_H4	19	2023-09-10	4	Night	16.999	0	3.78715	169.194	6.667	37.5	Low	0.218857	Last Quarter	0.42	0	3	1	2	0	1	0	2	0	2	0	1	0	1	0	0	0	0	0	0	4	1	0	0	0	0	18	10	2.16816	0.941618
S19_H5	19	2023-09-10	5	Night	16.999	0	4.31909	176.283	6.457	37.5	Low	0.218857	Last Quarter	0.422	1	6	0	1	0	0	0	1	0	0	0	1	0	0	1	0	2	0	0	0	1	2	0	1	0	0	17	10	2.03773	0.884977
S19_H6	19	2023-09-10	6	Night	17.189	0	5.1514	181.335	6.033	37.5	Low	0.218857	Last Quarter	0.422	0	2	1	1	0	0	0	2	0	0	0	0	0	0	0	0	1	0	0	0	2	1	0	0	0	1	11	8	2.01981	0.971326
S19_H7	19	2023-09-10	7	Night	17.189	0	4.84249	169.409	5.405	37.5	Low	0.218857	Last Quarter	0.422	1	1	2	2	0	1	3	3	0	2	0	1	1	0	1	0	2	1	0	0	4	2	0	0	0	1	28	16	2.65119	0.956216
S19_H8	19	2023-09-10	8	Day	17.379	10.8	4.10488	145.923	4.775	37.5	Low	0.218857	Last Quarter	0.428	1	0	4	2	0	1	0	1	0	1	0	0	2	0	1	0	0	0	0	1	4	2	1	0	0	0	21	12	2.31837	0.93298
S19_H9	19	2023-09-10	9	Day	17.57	129.2	4.35308	112.559	4.286	37.5	Low	0.218857	Last Quarter	0.428	0	0	1	1	0	0	1	2	0	0	0	1	0	0	0	0	2	0	0	0	1	2	0	0	0	0	11	8	2.01981	0.971326
S19_H10	19	2023-09-10	10	Day	17.475	322.9	4.37499	68.1256	4.037	37.5	Low	0.218857	Last Quarter	0.428	0	0	1	0	0	0	0	1	0	1	0	0	0	0	0	1	0	0	0	1	3	2	0	0	0	0	10	7	1.83437	0.942681
S19_H11	19	2023-09-10	11	Day	17.379	775	4.26353	28.1278	4.202	37.5	Low	0.218857	Last Quarter	0.436	0	0	2	1	0	0	1	0	0	0	0	0	0	0	0	1	1	0	0	0	5	0	0	0	0	0	11	6	1.54031	0.859661
S20_H12	20	2023-09-13	12	Day	17.665	1248.6	4.95552	249.444	2.589	71	High	0.0121499	New Moon	0.436	0	0	1	0	0	0	0	0	0	0	0	1	0	0	0	0	0	0	0	1	2	0	0	0	0	0	5	4	1.33218	0.960964
S20_H13	20	2023-09-13	13	Day	17.76	1313.2	4.58443	242.597	2.53	71	High	0.0121499	New Moon	0.436	0	0	0	0	0	0	0	0	0	0	0	0	0	0	0	0	0	0	0	0	3	0	0	0	0	0	3	1	0	NA
S20_H14	20	2023-09-13	14	Day	17.95	1463.9	4.43103	241.121	3.346	71	High	0.0121499	New Moon	0.838	1	0	0	1	0	1	0	0	0	0	0	1	0	0	0	0	0	1	1	0	5	0	0	0	0	0	11	7	1.66633	0.856326
S20_H15	20	2023-09-13	15	Day	17.57	1463.9	4.76618	245.586	4.735	71	High	0.0121499	New Moon	0.838	0	0	0	0	0	0	0	0	0	1	0	0	0	0	0	0	0	0	0	0	2	2	0	0	0	0	5	3	1.05492	0.96023
S20_H16	20	2023-09-13	16	Day	17.189	1377.8	5.14748	248.219	6.301	71	High	0.0121499	New Moon	0.838	0	0	1	1	1	0	0	1	0	0	0	0	0	0	0	0	0	0	0	0	3	1	0	0	2	0	10	7	1.83437	0.942681
S20_H17	20	2023-09-13	17	Day	16.903	1001	5.00001	243.896	7.581	71	High	0.0121499	New Moon	0.784	0	0	2	1	1	1	0	0	1	0	1	0	0	0	0	0	1	0	0	1	4	0	0	0	1	0	14	10	2.14395	0.931107
S20_H18	20	2023-09-13	18	Day	16.808	430.6	4.50398	238.251	8.19	71	High	0.0121499	New Moon	0.784	0	0	0	2	0	0	0	1	0	1	0	0	0	0	0	0	3	1	1	0	3	1	0	0	0	0	13	8	1.95126	0.938357
S20_H21	20	2023-09-13	21	Night	17.284	0	3.25484	256.135	6.328	71	High	0.0121499	New Moon	0.694	0	1	0	2	1	1	1	0	0	1	0	0	0	0	0	0	3	0	0	0	1	0	0	0	0	0	11	8	1.97225	0.94845
S20_H22	20	2023-09-13	22	Night	17.665	0	2.70512	257.402	4.88	71	High	0.0121499	New Moon	0.694	0	2	0	2	0	1	0	2	1	2	0	1	0	0	0	0	1	0	0	0	3	0	0	0	0	0	15	9	2.11865	0.964239
S20_H23	20	2023-09-13	23	Night	17.76	0	1.64137	242.81	3.484	71	High	0.0121499	New Moon	0.608	0	1	0	1	0	0	1	0	1	0	0	1	0	0	0	0	0	0	0	0	0	1	0	0	0	0	6	6	1.79176	1
S20_H0	20	2023-09-14	0	Night	17.855	0	1.36059	245.695	2.393	78.5	High	0.0121499	New Moon	0.608	0	2	2	0	0	0	0	3	0	0	0	0	0	0	0	0	2	1	1	1	0	0	0	0	0	0	12	7	1.86368	0.957742
S20_H1	20	2023-09-14	1	Night	17.95	0	0.997447	244.463	2.043	78.5	High	0.0121499	New Moon	0.608	0	1	1	3	0	1	0	3	0	2	0	1	0	0	0	0	1	0	0	0	2	0	0	0	0	0	15	9	2.08377	0.948363
S20_H2	20	2023-09-14	2	Night	17.95	0	0.512445	252.979	2.627	78.5	High	0.0121499	New Moon	0.536	0	6	2	3	0	1	1	2	0	2	0	3	1	0	1	1	2	0	0	0	6	1	1	0	0	0	33	15	2.47718	0.914745
S20_H3	20	2023-09-14	3	Night	17.665	0	0.696419	291.038	3.965	78.5	High	0.0121499	New Moon	0.536	0	5	1	5	0	3	1	1	2	2	1	4	1	0	1	0	0	1	0	0	2	1	1	0	0	0	32	16	2.55654	0.922077
S20_H4	20	2023-09-14	4	Night	17.094	0	1.12401	293.6	5.619	78.5	High	0.0121499	New Moon	0.536	0	6	1	4	1	1	0	1	0	3	0	2	0	0	0	0	0	0	0	0	1	0	0	0	0	0	20	9	1.94684	0.886045
S20_H5	20	2023-09-14	5	Night	16.903	0	1.3228	286.243	7.114	78.5	High	0.0121499	New Moon	0.472	0	4	0	1	0	1	0	1	0	1	1	3	0	1	1	0	0	0	0	1	2	0	0	0	0	0	17	11	2.23161	0.930652
S20_H6	20	2023-09-14	6	Night	16.808	0	1.40698	275.711	8.004	78.5	High	0.0121499	New Moon	0.472	0	3	0	3	0	0	0	1	0	3	0	0	0	1	0	0	2	0	0	0	3	1	0	1	0	0	18	9	2.08095	0.94708
S20_H10	20	2023-09-14	10	Day	17.379	226	1.70414	224.762	5.338	78.5	High	0.0121499	New Moon	0.416	0	4	0	1	0	0	0	0	0	0	0	0	0	0	0	0	1	0	0	0	4	0	0	0	0	0	10	4	1.19355	0.860964
S20_H11	20	2023-09-14	11	Day	17.57	775	0.965194	185.947	3.859	78.5	High	0.0121499	New Moon	0.368	0	3	1	0	0	0	0	1	0	1	0	0	0	0	1	0	1	0	0	0	3	0	0	0	0	0	11	7	1.79865	0.924324

## Sheet: Table S2
Table S2. Dataset of the 6 quantitative environmental variables for the temporal series analyses on the entire study period.
Date	Hours	Temperature_degC	Luminosity_lux	Wind_speed_m.s-1	Wind_dir_deg	Water_height_m	Wave_sign_height_m***
2023-07-27	00:00:00	16.332	0	8.59142	45.2358	7.129
2023-07-27	01:00:00	16.237	0	9.25127	48.4179	7.168
2023-07-27	02:00:00	16.332	0	9.56212	47.5006	6.836	1.082
2023-07-27	03:00:00	16.332	0	9.71828	46.3342	6.165
2023-07-27	04:00:00	16.332	0	9.32396	46.7383	5.344
2023-07-27	05:00:00	16.332	0	9.27156	47.4478	4.53	1.242
2023-07-27	06:00:00	16.332	0	9.70188	45.5011	3.896
2023-07-27	07:00:00	16.332	10.8	9.46848	44.5293	3.605
2023-07-27	08:00:00	16.332	204.5	9.39247	43.7921	3.799	1.302
2023-07-27	09:00:00	16.427	355.2	9.23694	43.7718	4.415
2023-07-27	10:00:00	16.427	979.5	8.99156	43.2425	5.268
2023-07-27	11:00:00	16.332	505.9	8.3942	53.526	6.137	1.346
2023-07-27	12:00:00	16.332	527.4	8.28614	52.7982	6.791
2023-07-27	13:00:00	16.237	419.8	8.0852	51.0746	7.095
2023-07-27	14:00:00	16.332	710.4	7.90636	49.9253	7.018	1.286
2023-07-27	15:00:00	16.332	462.9	7.65122	44.4705	6.587
2023-07-27	16:00:00	16.332	731.9	7.02699	37.8321	5.896
2023-07-27	17:00:00	16.332	796.5	6.35749	31.1647	5.082	1.162
2023-07-27	18:00:00	16.332	538.2	5.82561	24.7614	4.343
2023-07-27	19:00:00	16.332	344.4	5.22472	22.9826	3.841
2023-07-27	20:00:00	16.427	344.4	5.12385	22.6113	3.752	1.06
2023-07-27	21:00:00	16.523	172.2	4.86713	22.0856	4.144
2023-07-27	22:00:00	16.427	21.5	4.94581	18.5082	4.872
2023-07-27	23:00:00	16.427	0	4.63768	26.2335	5.735	0.972
2023-07-28	00:00:00	16.427	0	4.52916	28.772	6.489
2023-07-28	01:00:00	16.332	0	4.55511	31.352	6.949
2023-07-28	02:00:00	16.332	0	4.54764	35.3326	7.063	0.916
2023-07-28	03:00:00	16.332	0	4.5643	37.5227	6.836
2023-07-28	04:00:00	16.332	0	4.75237	38.6786	6.267
2023-07-28	05:00:00	16.332	0	4.80721	38.1572	5.499	0.878
2023-07-28	06:00:00	16.332	0	4.69419	37.3825	4.706
2023-07-28	07:00:00	16.332	10.8	4.76555	39.6362	4.054
2023-07-28	08:00:00	16.332	226	4.97293	37.976	3.726	0.846
2023-07-28	09:00:00	16.427	398.3	5.02606	32.8996	3.827
2023-07-28	10:00:00	16.427	1259.4	5.07505	28.7366	4.363
2023-07-28	11:00:00	16.427	1550	5.20923	22.5776	5.154	0.828
2023-07-28	12:00:00	16.427	968.8	5.38906	21.3276	6.01
2023-07-28	13:00:00	16.427	613.5	5.68124	20.8275	6.707
2023-07-28	14:00:00	16.427	1022.6	5.64128	23.8387	7.094	0.796
2023-07-28	15:00:00	16.427	1356.3	5.82286	26.9611	7.116
2023-07-28	16:00:00	16.427	312.2	6.0971	27.868	6.768
2023-07-28	17:00:00	16.427	1636.1	6.59218	27.0704	6.116	0.8
2023-07-28	18:00:00	16.427	1076.4	6.90108	28.7562	5.31
2023-07-28	19:00:00	16.427	914.9	7.15687	34.7559	4.497
2023-07-28	20:00:00	16.427	538.2	6.92851	41.4893	3.885	0.826
2023-07-28	21:00:00	16.523	64.6	7.24189	43.993	3.654
2023-07-28	22:00:00	16.523	0	7.13218	42.9546	3.913
2023-07-28	23:00:00	16.618	0	6.58317	45.0615	4.58	0.816
2023-07-29	00:00:00	16.523	0	6.74673	38.5007	5.42
2023-07-29	01:00:00	16.523	0	6.42358	34.0859	6.296
2023-07-29	02:00:00	16.427	0	6.3295	29.8459	6.891	0.846
2023-07-29	03:00:00	16.332	0	6.06469	27.2833	7.138
2023-07-29	04:00:00	16.427	0	5.94337	28.7643	7.014
2023-07-29	05:00:00	16.427	0	5.98101	29.9944	6.534	0.966
2023-07-29	06:00:00	16.427	0	6.28004	25.4633	5.775
2023-07-29	07:00:00	16.427	53.8	6.35935	18.5204	4.926
2023-07-29	08:00:00	16.427	538.2	6.46149	15.714	4.138	1.146
2023-07-29	09:00:00	16.523	1345.5	6.272	14.2135	3.642
2023-07-29	10:00:00	16.523	1173.3	6.22113	15.6671	3.575
2023-07-29	11:00:00	16.618	1463.9	5.78719	14.6125	4.004	1.262
2023-07-29	12:00:00	16.618	1550	5.5668	14.885	4.817
2023-07-29	13:00:00	16.618	2325	5.55887	10.2588	5.783
2023-07-29	14:00:00	16.523	968.8	6.08297	358.21	6.693	1.344
2023-07-29	15:00:00	16.427	990.3	6.61073	351.036	7.263
2023-07-29	16:00:00	16.427	3272.2	6.79297	350.51	7.408
2023-07-29	17:00:00	16.523	1808.3	6.72655	353.255	7.134	1.406
2023-07-29	18:00:00	16.523	1227.1	6.79492	356.203	6.444
2023-07-29	19:00:00	16.523	1011.8	6.9029	358.34	5.517
2023-07-29	20:00:00	16.523	807.3	7.04086	0.895174	4.516	1.396
2023-07-29	21:00:00	16.523	301.4	6.82913	6.13636	3.667
2023-07-29	22:00:00	16.523	10.8	6.71206	13.001	3.215
2023-07-29	23:00:00	16.618	0	6.59606	16.017	3.348	1.386
2023-07-30	00:00:00	16.618	0	6.95731	15.9341	4.024
2023-07-30	01:00:00	16.618	0	7.05867	14.9419	5.031
2023-07-30	02:00:00	16.523	0	7.05897	15.8674	6.096	1.446
2023-07-30	03:00:00	16.523	0	6.93804	18.4872	6.956
2023-07-30	04:00:00	16.427	0	7.06145	18.1527	7.365
2023-07-30	05:00:00	16.523	0	6.84369	16.5549	7.346	1.502
2023-07-30	06:00:00	16.523	0	6.66784	20.6365	6.866
2023-07-30	07:00:00	16.427	21.5	6.91783	28.4915	6.037
2023-07-30	08:00:00	16.427	150.7	7.50235	33.8595	4.995	1.516
2023-07-30	09:00:00	16.523	215.3	8.0433	31.0615	3.979
2023-07-30	10:00:00	16.523	1184	9.3484	20.0826	3.24
2023-07-30	11:00:00	16.523	1313.2	9.09208	20.0692	3.009	1.538
2023-07-30	12:00:00	16.713	2325	8.79864	21.2572	3.439
2023-07-30	13:00:00	16.618	775	8.79095	21.4867	4.4
2023-07-30	14:00:00	16.618	1722.2	8.65349	22.0596	5.609	1.568
2023-07-30	15:00:00	16.713	2411.1	8.78595	23.6182	6.79
2023-07-30	16:00:00	16.523	1044.1	8.92059	28.0876	7.584
2023-07-30	17:00:00	16.618	2669.5	8.99803	26.8213	7.837	1.534
2023-07-30	18:00:00	16.618	107.6	8.84593	26.7388	7.574
2023-07-30	19:00:00	16.523	226	8.67457	31.3262	6.822
2023-07-30	20:00:00	16.523	818.1	8.7074	32.668	5.688	1.442
2023-07-30	21:00:00	16.618	129.2	8.38439	40.4531	4.461
2023-07-30	22:00:00	16.618	0	8.35754	42.721	3.364
2023-07-30	23:00:00	16.618	0	9.55741	46.7383	2.725	1.38
2023-07-31	00:00:00	16.713	0	9.74459	45.6652	2.796
2023-07-31	01:00:00	16.618	0	9.69501	44.3732	3.544
2023-07-31	02:00:00	16.713	0	9.64727	43.74	4.806	1.362
2023-07-31	03:00:00	16.618	0	9.61815	43.989	6.189
2023-07-31	04:00:00	16.618	0	9.61073	44.1147	7.289
2023-07-31	05:00:00	16.618	0	9.62168	43.147	7.878	1.338
2023-07-31	06:00:00	16.618	0	9.73621	42.9189	7.92
2023-07-31	07:00:00	16.523	0	9.50756	42.2291	7.396
2023-07-31	08:00:00	16.523	10.8	9.27347	43.4707	6.396	1.416
2023-07-31	09:00:00	16.618	161.5	9.8894	43.3611	5.089
2023-07-31	10:00:00	16.618	667.4	10.3808	41.9544	3.841
2023-07-31	11:00:00	16.713	398.3	10.4152	38.6856	2.891	1.448
2023-07-31	12:00:00	16.713	1011.8	10.3453	33.9666	2.516
2023-07-31	13:00:00	16.808	1808.3	9.44989	26.9989	3.04
2023-07-31	14:00:00	16.713	559.7	8.10015	37.2236	4.218	1.352
2023-07-31	15:00:00	16.713	538.2	8.58877	42.0269	5.751
2023-07-31	16:00:00	16.618	290.6	11.3789	38.8643	7.243
2023-07-31	17:00:00	16.523	247.6	12.073	34.9143	8.153	1.332
2023-07-31	18:00:00	16.618	118.4	12.0153	32.3542	8.469
2023-07-31	19:00:00	16.618	53.8	11.2564	26.6561	8.136
2023-07-31	20:00:00	16.618	0	9.70192	16.9594	7.179	1.392
2023-07-31	21:00:00	16.618	32.3	8.02638	2.2849	5.791
2023-07-31	22:00:00	16.713	0	6.70351	351.507	4.239
2023-07-31	23:00:00	16.808	0	7.75528	336.278	2.883	1.344
2023-08-01	00:00:00	16.808	0	7.3456	343.144	2.033
2023-08-01	01:00:00	16.808	0	7.50257	351.492	2.105
2023-08-01	02:00:00	16.713	0	7.84298	355.613	3.141	1.256
2023-08-01	03:00:00	16.808	0	7.84613	357.736	4.694
2023-08-01	04:00:00	16.713	0	7.89066	357.022	6.393
2023-08-01	05:00:00	16.618	0	7.39024	359.535	7.676	1.304
2023-08-01	06:00:00	16.618	0	7.01657	4.98743	8.348
2023-08-01	07:00:00	16.713	0	6.77588	11.0612	8.351
2023-08-01	08:00:00	16.618	75.3	6.74541	18.9453	7.722	1.314
2023-08-01	09:00:00	16.618	43.1	7.07503	21.9969	6.526
2023-08-01	10:00:00	16.713	904.2	7.8902	21.7205	4.987
2023-08-01	11:00:00	16.808	1463.9	9.06095	23.9625	3.48	1.316
2023-08-01	12:00:00	16.903	2755.6	9.10218	23.2978	2.3
2023-08-01	13:00:00	16.903	3100	9.01884	18.5555	1.896
2023-08-01	14:00:00	16.808	753.5	8.69242	16.3709	2.632	1.296
2023-08-01	15:00:00	16.903	882.6	8.08857	13.9503	4.119
2023-08-01	16:00:00	16.713	355.2	7.99656	13.6713	5.931
2023-08-01	17:00:00	16.618	559.7	7.90145	20.5221	7.642	1.208
2023-08-01	18:00:00	16.713	333.7	7.328	33.0829	8.666
2023-08-01	19:00:00	16.713	21.5	7.69012	48.0571	8.921
2023-08-01	20:00:00	16.618	0	8.82638	60.4725	8.494	1.126
2023-08-01	21:00:00	16.618	0	9.82597	64.113	7.369
2023-08-01	22:00:00	16.713	0	10.5346	54.8164	5.757
2023-08-01	23:00:00	16.713	0	11.3545	41.072	3.993	1.192
2023-08-02	00:00:00	16.808	0	12.0588	38.0958	2.476
2023-08-02	01:00:00	16.808	0	11.9305	35.6884	1.555
2023-08-02	02:00:00	16.808	0	11.7974	31.0221	1.764	1.43
2023-08-02	03:00:00	16.808	0	11.9809	26.7361	3.11
2023-08-02	04:00:00	16.713	0	12.0945	21.5375	4.972
2023-08-02	05:00:00	16.618	0	11.8774	19.7317	6.873	1.666
2023-08-02	06:00:00	16.618	0	11.555	24.4357	8.269
2023-08-02	07:00:00	16.618	0	11.4861	28.4393	8.891
2023-08-02	08:00:00	16.618	32.3	11.3919	31.7228	8.825	1.762
2023-08-02	09:00:00	16.523	236.8	12.5162	32.6362	8.035
2023-08-02	10:00:00	16.713	366	14.3701	30.6697	6.606
2023-08-02	11:00:00	16.713	150.7	14.9474	29.8067	4.896	2.264
2023-08-02	12:00:00	16.713	602.8	15.5112	32.3069	3.239
2023-08-02	13:00:00	16.808	1636.1	15.4224	22.7742	1.974
2023-08-02	14:00:00	16.808	785.8	15.6001	16.0766	1.678	2.916
2023-08-02	15:00:00	16.808	1173.3	16.1051	7.95904	2.571
2023-08-02	16:00:00	16.618	441.3	15.5356	4.39305	4.338
2023-08-02	17:00:00	16.618	43.1	15.2106	0.527362	6.387	3.442
2023-08-02	18:00:00	16.618	75.3	14.4022	3.18424	8.158
2023-08-02	19:00:00	16.618	0	14.6855	3.98277	9.117
2023-08-02	20:00:00	16.523	0	14.5202	0.276217	9.236	3.302
2023-08-02	21:00:00	16.618	0	14.1804	355.673	8.614
2023-08-02	22:00:00	16.618	0	13.2597	349.088	7.239
2023-08-02	23:00:00	16.618	0	12.0324	350.577	5.347	3.194
2023-08-03	00:00:00	16.618	0	11.2921	349.695	3.386
2023-08-03	01:00:00	16.618	0	10.8228	351.016	1.694
2023-08-03	02:00:00	16.618	0	10.311	352.813	0.849	2.764
2023-08-03	03:00:00	16.618	0	9.79025	348.988	1.27
2023-08-03	04:00:00	16.523	0	8.87712	346.449	2.925
2023-08-03	05:00:00	16.523	0	8.15133	342.877	5.044	2.462
2023-08-03	06:00:00	16.523	0	7.80487	336.917	7.077
2023-08-03	07:00:00	16.523	0	7.80862	329.527	8.442
2023-08-03	08:00:00	16.523	0	7.54801	323.024	8.973	2.26
2023-08-03	09:00:00	16.427	0	7.14929	324.22	8.758
2023-08-03	10:00:00	16.523	0	7.19573	324.388	7.784
2023-08-03	11:00:00	16.713	10.8	7.49402	318.354	6.11	2.092
2023-08-03	12:00:00	16.713	64.6	7.12432	323.677	4.18
2023-08-03	13:00:00	16.713	333.7	7.45067	323.899	2.35
2023-08-03	14:00:00	16.713	602.8	7.77613	321.789	1.117	1.958
2023-08-03	15:00:00	16.713	419.8	7.52091	320.341	1.056
2023-08-03	16:00:00	16.808	333.7	7.64629	317.862	2.334
2023-08-03	17:00:00	16.713	355.2	8.678	313.833	4.429	1.854
2023-08-03	18:00:00	16.523	86.1	8.34405	315.388	6.672
2023-08-03	19:00:00	16.523	32.3	8.50062	312.473	8.455
2023-08-03	20:00:00	16.618	21.5	8.68551	307.939	9.29	1.832
2023-08-03	21:00:00	16.523	0	8.40431	307.361	9.264
2023-08-03	22:00:00	16.523	0	8.1757	308.594	8.485
2023-08-03	23:00:00	16.713	0	7.50678	307.694	6.883	1.752
2023-08-04	00:00:00	16.713	0	7.21635	310.222	4.846
2023-08-04	01:00:00	16.713	0	7.31976	311.289	2.814
2023-08-04	02:00:00	16.618	0	7.21918	311.462	1.127	1.636
2023-08-04	03:00:00	16.618	0	7.21084	311.627	0.484
2023-08-04	04:00:00	16.523	0	7.17324	309.059	1.169
2023-08-04	05:00:00	16.523	0	7.05201	306.756	3.086	1.532
2023-08-04	06:00:00	16.618	0	7.2568	304.785	5.366
2023-08-04	07:00:00	16.523	0	7.23028	302.173	7.42
2023-08-04	08:00:00	16.523	10.8	7.12968	297.571	8.634	1.46
2023-08-04	09:00:00	16.523	53.8	7.18053	293.995	8.959
2023-08-04	10:00:00	16.427	10.8	6.95431	291.954	8.58
2023-08-04	11:00:00	16.618	64.6	7.32149	295.83	7.438	1.404
2023-08-04	12:00:00	16.713	53.8	7.20911	296.707	5.648
2023-08-04	13:00:00	16.713	914.9	6.95475	297.302	3.696
2023-08-04	14:00:00	16.808	1463.9	6.4438	300.186	1.941	1.316
2023-08-04	15:00:00	16.808	1808.3	6.27403	306.706	0.904
2023-08-04	16:00:00	16.808	2411.1	6.44597	312.925	1.122
2023-08-04	17:00:00	16.999	1980.6	6.41879	317.336	2.667	1.208
2023-08-04	18:00:00	16.808	1076.4	6.45834	320.592	4.859
2023-08-04	19:00:00	16.523	236.8	6.13245	323.822	7.118
2023-08-04	20:00:00	16.713	32.3	5.92738	326.98	8.705	1.112
2023-08-04	21:00:00	16.713	0	5.40814	330.781	9.306
2023-08-04	22:00:00	16.523	0	4.87849	337.588	9.123
2023-08-04	23:00:00	16.523	0	3.95961	348.491	8.184	0.982
2023-08-05	00:00:00	16.713	0	4.5096	5.34397	6.45
2023-08-05	01:00:00	16.713	0	4.17615	24.1714	4.417
2023-08-05	02:00:00	16.713	0	4.95782	41.7295	2.516	0.866
2023-08-05	03:00:00	16.713	0	6.12405	56.7251	1.095
2023-08-05	04:00:00	16.713	0	7.20768	61.7639	0.712
2023-08-05	05:00:00	16.618	0	8.313	61.7086	1.745	0.814
2023-08-05	06:00:00	16.618	0	9.52312	62.2779	3.806
2023-08-05	07:00:00	16.523	0	10.8095	61.0638	6.039
2023-08-05	08:00:00	16.427	32.3	10.9333	55.9611	7.931	0.91
2023-08-05	09:00:00	16.523	129.2	11.2148	39.6093	8.89
2023-08-05	10:00:00	16.523	96.9	11.6047	17.2951	9.012
2023-08-05	11:00:00	16.427	86.1	12.0357	11.3566	8.478	1.524
2023-08-05	12:00:00	16.618	301.4	12.7914	2.41951	7.123
2023-08-05	13:00:00	16.713	258.3	13.0697	352.57	5.261
2023-08-05	14:00:00	16.713	1065.6	12.971	346.264	3.428	2.226
2023-08-05	15:00:00	16.808	1894.5	13.2121	341.784	1.867
2023-08-05	16:00:00	16.808	807.3	13.5265	335.822	1.117
2023-08-05	17:00:00	16.808	667.4	13.3008	330.795	1.648	2.712
2023-08-05	18:00:00	16.808	290.6	12.7853	327.391	3.378
2023-08-05	19:00:00	16.618	75.3	12.4674	322.266	5.521
2023-08-05	20:00:00	16.713	0	11.533	317.847	7.578	2.73
2023-08-05	21:00:00	16.618	0	10.2751	315.749	8.882
2023-08-05	22:00:00	16.618	0	9.38094	316.814	9.265
2023-08-05	23:00:00	16.523	0	9.03717	325.413	8.88	2.374
2023-08-06	00:00:00	16.523	0	8.55002	324.377	7.738
2023-08-06	01:00:00	16.618	0	8.26087	323.962	5.944
2023-08-06	02:00:00	16.523	0	7.76354	325.655	4.023	2.092
2023-08-06	03:00:00	16.523	0	7.57608	327.506	2.25
2023-08-06	04:00:00	16.523	0	7.51713	327.219	1.12
2023-08-06	05:00:00	16.523	0	7.20059	325.582	1.109	1.846
2023-08-06	06:00:00	16.427	0	6.90814	322.765	2.396
2023-08-06	07:00:00	16.523	0	6.68629	320.644	4.4
2023-08-06	08:00:00	16.427	32.3	6.62507	319.53	6.431	1.62
2023-08-06	09:00:00	16.427	53.8	6.7847	316.851	7.938
2023-08-06	10:00:00	16.427	107.6	6.51356	316.057	8.56
2023-08-06	11:00:00	16.427	161.5	6.48322	322.017	8.483	1.414
2023-08-06	12:00:00	16.427	279.9	6.45815	322.74	7.769
2023-08-06	13:00:00	16.618	1054.9	6.23503	325.851	6.362
2023-08-06	14:00:00	16.713	602.8	6.15803	327.265	4.652	1.21
2023-08-06	15:00:00	16.808	2152.8	6.14378	328.173	3.013
2023-08-06	16:00:00	16.903	3616.7	6.39926	328.222	1.752
2023-08-06	17:00:00	16.808	3616.7	6.50315	327.752	1.398	1.086
2023-08-06	18:00:00	16.999	2755.6	6.50773	327.36	2.268
2023-08-06	19:00:00	16.903	968.8	6.34913	327.086	4.015
2023-08-06	20:00:00	16.618	366	6.03458	327.864	5.987	1.03
2023-08-06	21:00:00	16.523	75.3	5.66855	329.816	7.696
2023-08-06	22:00:00	16.713	0	5.30136	330.63	8.596
2023-08-06	23:00:00	16.713	0	5.31718	324.337	8.713	0.95
2023-08-07	00:00:00	16.523	0	5.04841	322.404	8.205
2023-08-07	01:00:00	16.523	0	4.81179	318.792	6.987
2023-08-07	02:00:00	16.618	0	4.38567	318.605	5.357	0.89
2023-08-07	03:00:00	16.713	0	4.04802	322.932	3.69
2023-08-07	04:00:00	16.618	0	3.86104	327.051	2.258
2023-08-07	05:00:00	16.713	0	3.69129	330.101	1.51	0.83
2023-08-07	06:00:00	16.618	0	3.78724	336.007	1.887
2023-08-07	07:00:00	16.618	10.8	3.91843	340.779	3.283
2023-08-07	08:00:00	16.618	139.9	4.30907	344.383	5.071	0.778
2023-08-07	09:00:00	16.523	376.7	4.7289	342.906	6.788
2023-08-07	10:00:00	16.618	419.8	4.46216	341.037	7.886
2023-08-07	11:00:00	16.523	441.3	3.74365	351.242	8.203	0.736
2023-08-07	12:00:00	16.523	419.8	3.43526	356.829	7.941
2023-08-07	13:00:00	16.523	247.6	3.34001	0.171544	7.084
2023-08-07	14:00:00	16.808	3616.7	4.06872	352.089	5.733	0.698
2023-08-07	15:00:00	16.903	3444.5	4.70333	346.85	4.269
2023-08-07	16:00:00	16.999	3961.1	5.09372	343.344	2.976
2023-08-07	17:00:00	16.999	3788.9	5.36847	338.357	2.094	0.682
2023-08-07	18:00:00	17.094	2755.6	5.18464	338.383	2.121
2023-08-07	19:00:00	17.094	1324	4.76993	340.273	3.17
2023-08-07	20:00:00	16.808	322.9	4.75891	339.585	4.737	0.652
2023-08-07	21:00:00	16.618	107.6	4.42143	345.995	6.396
2023-08-07	22:00:00	16.523	0	4.02179	358.29	7.676
2023-08-07	23:00:00	16.618	0	3.35863	17.6797	8.222	0.592
2023-08-08	00:00:00	16.618	0	3.61089	24.7197	8.179
2023-08-08	01:00:00	16.523	0	3.68049	21.6858	7.55
2023-08-08	02:00:00	16.523	0	3.50617	26.4189	6.357	0.546
2023-08-08	03:00:00	16.713	0	3.45301	33.7821	4.961
2023-08-08	04:00:00	16.713	0	3.43817	37.4365	3.657
2023-08-08	05:00:00	16.713	0	3.56438	37.7058	2.63	0.51
2023-08-08	06:00:00	16.808	0	3.84708	45.8425	2.29
2023-08-08	07:00:00	16.618	10.8	4.37138	51.6882	2.863
2023-08-08	08:00:00	16.618	204.5	4.94923	57.6265	4.132	0.482
2023-08-08	09:00:00	16.713	419.8	5.34734	58.926	5.636
2023-08-08	10:00:00	16.713	721.2	5.90339	55.0716	6.924
2023-08-08	11:00:00	16.713	699.7	6.48526	49.7533	7.657	0.55
2023-08-08	12:00:00	16.618	635.1	6.57954	49.1909	7.814
2023-08-08	13:00:00	16.618	139.9	6.94661	46.6332	7.405
2023-08-08	14:00:00	16.618	839.6	7.13726	43.4672	6.55	0.712
2023-08-08	15:00:00	16.618	1076.4	7.23246	38.8825	5.399
2023-08-08	16:00:00	16.808	1216.3	7.29927	35.8023	4.216
2023-08-08	17:00:00	16.903	1259.4	7.00343	26.8212	3.261	0.834
2023-08-08	18:00:00	16.903	3100	6.7047	17.6242	2.727
2023-08-08	19:00:00	16.903	1463.9	6.55989	3.14592	2.972
2023-08-08	20:00:00	16.903	495.1	5.76043	0.696269	3.902	0.838
2023-08-08	21:00:00	16.713	64.6	5.12878	3.35334	5.159
2023-08-08	22:00:00	16.713	0	4.67899	6.38076	6.449
2023-08-08	23:00:00	16.618	0	4.91944	15.0815	7.3	0.774
2023-08-09	00:00:00	16.523	0	4.93044	10.9909	7.622
2023-08-09	01:00:00	16.713	0	4.79141	8.40068	7.457
2023-08-09	02:00:00	16.523	0	4.39841	7.57743	6.826	0.746
2023-08-09	03:00:00	16.523	0	3.85541	8.80266	5.865
2023-08-09	04:00:00	16.618	0	3.1772	11.8051	4.784
2023-08-09	05:00:00	16.618	0	2.66312	19.5236	3.802	0.706
2023-08-09	06:00:00	16.713	0	2.58213	24.4807	3.146
2023-08-09	07:00:00	16.713	0	2.61704	20.5817	3.058
2023-08-09	08:00:00	16.713	139.9	2.69818	21.5254	3.64	0.654
2023-08-09	09:00:00	16.713	527.4	2.34651	23.6154	4.679
2023-08-09	10:00:00	16.713	785.8	1.81596	27.5528	5.808
2023-08-09	11:00:00	16.713	979.5	0.700071	0.818455	6.723	0.604
2023-08-09	12:00:00	16.618	1076.4	0.447214	206.565	7.204
2023-08-09	13:00:00	16.618	1550	1.30231	190.62	7.224
2023-08-09	14:00:00	16.618	322.9	2.03855	214.002	6.864	0.558
2023-08-09	15:00:00	16.618	1894.5	2.88626	229.356	6.152
2023-08-09	16:00:00	16.999	2927.8	3.5	233.13	5.266
2023-08-09	17:00:00	17.094	2583.4	3.87221	229.399	4.383	0.526
2023-08-09	18:00:00	17.189	1367	4.46972	223.912	3.685
2023-08-09	19:00:00	17.284	925.7	5.03703	215.71	3.367
2023-08-09	20:00:00	17.284	441.3	5.51436	207.076	3.597	0.588
2023-08-09	21:00:00	17.189	129.2	5.83545	199.522	4.305
2023-08-09	22:00:00	17.094	0	5.77347	185.167	5.271
2023-08-09	23:00:00	16.999	0	5.37722	175.413	6.189	0.62
2023-08-10	00:00:00	16.713	0	4.99168	164.07	6.808
2023-08-10	01:00:00	16.618	0	4.68757	154.474	7.037
2023-08-10	02:00:00	16.618	0	4.664	143.106	6.893	0.57
2023-08-10	03:00:00	16.713	0	4.95025	134.182	6.403
2023-08-10	04:00:00	16.713	0	5.39752	145.721	5.708
2023-08-10	05:00:00	16.808	0	5.18333	135.547	4.908	0.536
2023-08-10	06:00:00	16.903	0	4.66281	111.779	4.168
2023-08-10	07:00:00	16.903	0	4.09371	83.8298	3.688
2023-08-10	08:00:00	16.903	118.4	3.7215	64.5367	3.623	0.448
2023-08-10	09:00:00	16.903	549	2.91139	63.699	4.069
2023-08-10	10:00:00	16.903	807.3	2.57783	61.2476	4.829
2023-08-10	11:00:00	16.903	1022.6	1.33989	57.496	5.675	0.408
2023-08-10	12:00:00	16.808	1377.8	1.35764	45	6.403
2023-08-10	13:00:00	16.713	645.8	1.63083	33.4952	6.825
2023-08-10	14:00:00	16.618	1463.9	1.65955	25.3298	6.897	0.378
2023-08-10	15:00:00	16.618	1345.5	2.24698	24.1696	6.659
2023-08-10	16:00:00	16.713	2583.4	3.85507	26.1662	6.124
2023-08-10	17:00:00	16.713	2152.8	4.57089	29.2007	5.444	0.356
2023-08-10	18:00:00	16.808	1065.6	4.55619	36.3417	4.726
2023-08-10	19:00:00	16.808	1550	4.80763	42.0492	4.141
2023-08-10	20:00:00	16.808	247.6	5.04081	50.1508	3.803	0.374
2023-08-10	21:00:00	16.903	53.8	5.07607	63.9397	3.861
2023-08-10	22:00:00	16.903	0	5.46708	69.7751	4.336
2023-08-10	23:00:00	16.903	0	5.8231	54.9999	5.017	0.442
2023-08-11	00:00:00	16.808	0	5.39949	49.7325	5.764
2023-08-11	01:00:00	16.713	0	5.18483	46.4848	6.336
2023-08-11	02:00:00	16.618	0	4.61602	53.2791	6.645	0.454
2023-08-11	03:00:00	16.618	0	4.42666	58.3925	6.665
2023-08-11	04:00:00	16.618	0	4.35785	59.3745	6.373
2023-08-11	05:00:00	16.713	0	4.41322	59.9492	5.86	0.49
2023-08-11	06:00:00	16.713	0	4.17958	61.4114	5.182
2023-08-11	07:00:00	16.713	0	4.41118	61.8664	4.528
2023-08-11	08:00:00	16.808	43.1	4.38731	60.8059	4.042	0.51
2023-08-11	09:00:00	16.808	150.7	3.75257	62.5472	3.856
2023-08-11	10:00:00	16.808	333.7	3.49285	66.3706	4.095
2023-08-11	11:00:00	16.808	602.8	3.70714	35.4478	4.647	0.49
2023-08-11	12:00:00	16.808	925.7	3.19531	32.9938	5.373
2023-08-11	13:00:00	16.903	1001	3.24902	28.6949	6.12
2023-08-11	14:00:00	16.808	861.1	3.3544	27.3289	6.64	0.514
2023-08-11	15:00:00	16.713	1270.1	3.57459	24.9878	6.878
2023-08-11	16:00:00	16.618	2497.2	3.59562	17.9814	6.796
2023-08-11	17:00:00	16.713	2066.7	3.77975	17.2365	6.403	0.562
2023-08-11	18:00:00	16.713	753.5	3.9246	19.0351	5.79
2023-08-11	19:00:00	16.808	635.1	4.26357	21.7515	5.069
2023-08-11	20:00:00	16.903	452.1	4.50071	24.9707	4.375	0.676
2023-08-11	21:00:00	16.903	139.9	4.65798	31.3013	3.905
2023-08-11	22:00:00	16.903	0	4.7582	37.3997	3.769
2023-08-11	23:00:00	16.999	0	4.59639	45.5289	4.04	0.918
2023-08-12	00:00:00	16.999	0	5.1484	52.4178	4.642
2023-08-12	01:00:00	16.903	0	5.16551	57.5713	5.407
2023-08-12	02:00:00	16.903	0	5.44508	59.0543	6.158	1.23
2023-08-12	03:00:00	16.808	0	5.82715	60.2673	6.674
2023-08-12	04:00:00	16.713	0	5.94983	58.26	6.864
2023-08-12	05:00:00	16.713	0	6.09909	55.8931	6.706	1.5
2023-08-12	06:00:00	16.808	0	6.8998	47.2906	6.234
2023-08-12	07:00:00	16.713	0	7.01862	43.037	5.546
2023-08-12	08:00:00	16.713	139.9	7.13169	40.9063	4.775	1.648
2023-08-12	09:00:00	16.808	376.7	7.4282	37.2864	4.119
2023-08-12	10:00:00	16.808	549	7.67659	32.2823	3.752
2023-08-12	11:00:00	16.808	549	7.40511	35.8795	3.83	1.722
2023-08-12	12:00:00	16.903	807.3	7.87678	33.8716	4.351
2023-08-12	13:00:00	16.903	968.8	8.11142	32.5145	5.121
2023-08-12	14:00:00	16.903	505.9	8.31428	30.8219	6.021	1.778
2023-08-12	15:00:00	16.808	602.8	8.28218	29.1957	6.763
2023-08-12	16:00:00	16.713	419.8	7.82374	28.891	7.137
2023-08-12	17:00:00	16.618	505.9	7.5562	29.7543	7.142	1.816
2023-08-12	18:00:00	16.713	376.7	7.30935	31.2326	6.756
2023-08-12	19:00:00	16.713	269.1	7.16269	32.5141	6.06
2023-08-12	20:00:00	16.713	366	6.98863	32.2574	5.185	1.778
2023-08-12	21:00:00	16.808	139.9	6.42487	32.478	4.305
2023-08-12	22:00:00	16.808	0	6.20015	32.4854	3.64
2023-08-12	23:00:00	16.808	0	5.68793	38.3609	3.366	1.696
2023-08-13	00:00:00	16.903	0	5.49422	45.0737	3.627
2023-08-13	01:00:00	16.903	0	5.68859	46.9946	4.345
2023-08-13	02:00:00	16.903	0	5.63796	48.3074	5.295	1.604
2023-08-13	03:00:00	16.903	0	5.64725	47.2963	6.242
2023-08-13	04:00:00	16.808	0	5.9131	43.6295	6.942
2023-08-13	05:00:00	16.713	0	6.10804	38.9528	7.21	1.512
2023-08-13	06:00:00	16.808	0	6.17214	34.7715	7.082
2023-08-13	07:00:00	16.808	0	5.74502	35.7927	6.529
2023-08-13	08:00:00	16.713	118.4	5.69577	38.2985	5.685	1.432
2023-08-13	09:00:00	16.808	538.2	5.97059	35.1807	4.738
2023-08-13	10:00:00	16.808	484.4	5.78146	31.4906	3.9
2023-08-13	11:00:00	16.903	1162.5	5.41166	29.9287	3.414	1.364
2023-08-13	12:00:00	16.903	624.3	5.1526	27.5099	3.473
2023-08-13	13:00:00	17.094	2583.4	5.10374	25.4103	4.089
2023-08-13	14:00:00	16.999	602.8	5.38911	26.0896	5.073	1.298
2023-08-13	15:00:00	16.999	699.7	5.74307	25.5834	6.189
2023-08-13	16:00:00	16.903	645.8	5.60022	29.9987	7.114
2023-08-13	17:00:00	16.808	355.2	5.58624	31.7553	7.582	1.25
2023-08-13	18:00:00	16.808	839.6	5.59433	34.1446	7.573
2023-08-13	19:00:00	16.903	430.6	5.6033	43.1198	7.079
2023-08-13	20:00:00	16.808	247.6	5.76281	51.3402	6.21	1.202
2023-08-13	21:00:00	16.903	118.4	5.47267	55.4969	5.121
2023-08-13	22:00:00	16.903	0	5.15749	59.8555	4.067
2023-08-13	23:00:00	17.094	0	6.23308	72.0592	3.289	1.136
2023-08-14	00:00:00	17.189	0	6.73632	70.7581	3.011
2023-08-14	01:00:00	17.094	0	6.99183	71.7464	3.378
2023-08-14	02:00:00	16.999	0	7.0682	69.7191	4.309	1.086
2023-08-14	03:00:00	16.999	0	7.13511	70.6001	5.511
2023-08-14	04:00:00	16.903	0	7.12921	73.6241	6.654
2023-08-14	05:00:00	16.903	0	7.21967	74.0001	7.41	1.058
2023-08-14	06:00:00	16.999	0	7.23619	72.4665	7.643
2023-08-14	07:00:00	16.999	0	7.31514	69.6823	7.392
2023-08-14	08:00:00	16.808	21.5	7.50409	67.8441	6.657	1.09
2023-08-14	09:00:00	16.903	376.7	7.67628	66.5074	5.599
2023-08-14	10:00:00	16.903	387.5	8.51245	62.2007	4.467
2023-08-14	11:00:00	16.999	322.9	9.08307	60.3021	3.508	1.11
2023-08-14	12:00:00	17.094	1280.9	8.77192	49.9017	3.023
2023-08-14	13:00:00	17.189	1894.5	7.80208	37.1343	3.206
2023-08-14	14:00:00	17.094	1151.7	5.99464	22.4581	4.065	1.016
2023-08-14	15:00:00	17.094	1044.1	4.23473	2.707	5.315
2023-08-14	16:00:00	17.094	753.5	4.01659	338.225	6.631
2023-08-14	17:00:00	16.999	398.3	4.3448	321.072	7.602	0.9
2023-08-14	18:00:00	16.999	86.1	4.58978	314.029	7.995
2023-08-14	19:00:00	16.999	139.9	4.98571	314.106	7.838
2023-08-14	20:00:00	16.903	32.3	4.75588	317.386	7.141	0.832
2023-08-14	21:00:00	16.999	43.1	4.28267	322.113	6.004
2023-08-14	22:00:00	17.094	0	3.73063	332.199	4.714
2023-08-14	23:00:00	17.189	0	4.31793	340.096	3.537	0.808
2023-08-15	00:00:00	17.189	0	4.62922	343.562	2.735
2023-08-15	01:00:00	17.189	0	4.66881	345.994	2.596
2023-08-15	02:00:00	16.999	0	4.45	349.119	3.257	0.77
2023-08-15	03:00:00	17.094	0	4.09371	353.83	4.484
2023-08-15	04:00:00	16.999	0	3.66012	0.469627	5.905
2023-08-15	05:00:00	16.999	0	3.31074	6.41664	7.1	0.712
2023-08-15	06:00:00	16.999	0	3.1379	17.049	7.78
2023-08-15	07:00:00	16.999	0	3.32866	20.3949	7.86
2023-08-15	08:00:00	16.903	96.9	3.60999	21.4477	7.386	0.64
2023-08-15	09:00:00	16.903	279.9	3.68098	18.0412	6.406
2023-08-15	10:00:00	16.999	613.5	3.9541	2.60914	5.134
2023-08-15	11:00:00	17.189	1205.6	4.36115	358.686	3.856	0.596
2023-08-15	12:00:00	17.284	1808.3	4.38047	342.599	2.889
2023-08-15	13:00:00	17.284	2755.6	4.45225	327.381	2.523
2023-08-15	14:00:00	17.379	2755.6	4.35578	315	3.043	0.572
2023-08-15	15:00:00	17.379	3100	4.08965	305.245	4.241
2023-08-15	16:00:00	17.284	2583.4	3.97936	299.013	5.751
2023-08-15	17:00:00	17.094	904.2	3.83513	294.493	7.169	0.542
2023-08-15	18:00:00	16.903	1130.2	3.61367	293.657	8.026
2023-08-15	19:00:00	16.999	613.5	3.51967	296.128	8.223
2023-08-15	20:00:00	16.999	21.5	3.44076	299.993	7.826	0.516
2023-08-15	21:00:00	16.999	64.6	3.04532	303.481	6.839
2023-08-15	22:00:00	17.189	0	2.63403	307.131	5.485
2023-08-15	23:00:00	17.284	0	2.16453	301.781	4.051	0.496
2023-08-16	00:00:00	17.379	0	1.9252	304.846	2.84
2023-08-16	01:00:00	17.379	0	1.6311	304.762	2.144
2023-08-16	02:00:00	17.475	0	1.46728	303.04	2.337	0.474
2023-08-16	03:00:00	17.284	0	1.46123	300.426	3.414
2023-08-16	04:00:00	17.189	0	1.61484	295.296	4.927
2023-08-16	05:00:00	17.094	0	1.80936	287.033	6.473	0.456
2023-08-16	06:00:00	16.999	0	2.12078	279.773	7.599
2023-08-16	07:00:00	17.094	0	2.24571	265.914	8.051
2023-08-16	08:00:00	17.094	0	2.59763	253.449	7.886	0.44
2023-08-16	09:00:00	16.903	107.6	2.79732	245.726	7.142
2023-08-16	10:00:00	17.094	731.9	2.69765	241.915	5.892
2023-08-16	11:00:00	17.284	1377.8	2.0728	226.759	4.455	0.422
2023-08-16	12:00:00	17.475	2497.2	1.81797	238.496	3.156
2023-08-16	13:00:00	17.57	3616.7	2.42835	261.236	2.281
2023-08-16	14:00:00	17.665	4477.8	3.51364	267.39	2.256	0.402
2023-08-16	15:00:00	17.76	4305.6	4.82421	265.601	3.203
2023-08-16	16:00:00	17.57	3100	5.34462	260.414	4.725
2023-08-16	17:00:00	17.284	1980.6	5.28138	252.251	6.408	0.434
2023-08-16	18:00:00	16.999	1097.9	5.15675	244.131	7.774
2023-08-16	19:00:00	17.094	505.9	4.53618	238.798	8.392
2023-08-16	20:00:00	17.094	21.5	3.73605	235.8	8.331	0.414
2023-08-16	21:00:00	16.999	10.8	3.01896	234.573	7.646
2023-08-16	22:00:00	17.189	0	2.772	233.213	6.35
2023-08-16	23:00:00	17.475	0	2.62406	233.523	4.828	0.368
2023-08-17	00:00:00	17.57	0	2.71671	234.438	3.364
2023-08-17	01:00:00	17.665	0	3.07631	225.922	2.247
2023-08-17	02:00:00	17.76	0	3.37717	211.808	1.893	0.342
2023-08-17	03:00:00	17.665	0	3.06052	204.723	2.539
2023-08-17	04:00:00	17.57	0	2.82767	208.287	3.981
2023-08-17	05:00:00	17.189	0	3.20362	211.209	5.712	0.324
2023-08-17	06:00:00	17.094	0	3.61471	208.054	7.237
2023-08-17	07:00:00	17.094	0	3.90519	201.638	8.127
2023-08-17	08:00:00	17.284	53.8	4.26958	191.757	8.298	0.312
2023-08-17	09:00:00	16.903	21.5	4.10099	184.195	7.856
2023-08-17	10:00:00	17.094	215.3	3.64269	182.203	6.769
2023-08-17	11:00:00	17.379	914.9	2.05353	188.683	5.295	0.298
2023-08-17	12:00:00	17.57	1722.2	2.05232	195.255	3.798
2023-08-17	13:00:00	17.665	2411.1	2.40682	205.074	2.562
2023-08-17	14:00:00	17.76	2755.6	2.74117	209.745	2.017	0.306
2023-08-17	15:00:00	18.045	2927.8	2.93375	206.303	2.481
2023-08-17	16:00:00	17.76	1636.1	2.95256	201.873	3.851
2023-08-17	17:00:00	17.379	1119.5	2.4492	196.363	5.616	0.322
2023-08-17	18:00:00	17.094	893.4	1.88452	193.815	7.307
2023-08-17	19:00:00	16.903	688.9	1.36444	184.624	8.37
2023-08-17	20:00:00	17.189	193.8	0.554437	140.856	8.652	0.346
2023-08-17	21:00:00	16.999	0	0.740608	87.6785	8.274
2023-08-17	22:00:00	17.094	0	1.50712	50.9246	7.232
2023-08-17	23:00:00	17.379	0	2.21118	350.367	5.722	0.468
2023-08-18	00:00:00	17.57	0	1.83448	7.2025	4.105
2023-08-18	01:00:00	17.665	0	2.24555	25.3098	2.744
2023-08-18	02:00:00	17.855	0	0.56921	71.5651	1.881	0.726
2023-08-18	03:00:00	17.855	0	1.59831	104.123	2.016
2023-08-18	04:00:00	17.57	0	1.72838	84.3554	3.172
2023-08-18	05:00:00	17.379	0	1.80892	70.9641	4.864	0.724
2023-08-18	06:00:00	17.189	0	2.35936	72.4866	6.638
2023-08-18	07:00:00	16.999	0	1.65922	79.2319	7.918
2023-08-18	08:00:00	17.094	43.1	2.27774	105.012	8.431	0.656
2023-08-18	09:00:00	17.094	64.6	2.64214	100.247	8.268
2023-08-18	10:00:00	16.999	183	2.54892	96.9856	7.475
2023-08-18	11:00:00	17.379	538.2	1.74562	108.02	6.118	0.572
2023-08-18	12:00:00	17.475	785.8	1.62521	104.977	4.546
2023-08-18	13:00:00	17.665	828.8	1.84092	113.362	3.144
2023-08-18	14:00:00	17.665	699.7	2.38202	113.767	2.14	0.512
2023-08-18	15:00:00	17.76	592	3.4389	96.009	2.071
2023-08-18	16:00:00	17.57	452.1	4.63182	91.6083	3.09
2023-08-18	17:00:00	17.57	516.7	6.0484	100.864	4.743	0.492
2023-08-18	18:00:00	17.189	204.5	7.42419	104.429	6.601
2023-08-18	19:00:00	16.999	602.8	8.82499	99.6544	8.096
2023-08-18	20:00:00	17.094	64.6	9.52971	97.4159	8.746	0.668
2023-08-18	21:00:00	17.094	10.8	9.95535	94.0897	8.744
2023-08-18	22:00:00	16.903	0	10.6929	86.2465	8.07
2023-08-18	23:00:00	17.189	0	9.98492	61.2018	6.719	0.72
2023-08-19	00:00:00	17.475	0	8.50706	49.7201	5.079
2023-08-19	01:00:00	17.57	0	8.08715	50.7206	3.528
2023-08-19	02:00:00	17.57	0	8.07159	51.9943	2.35	0.672
2023-08-19	03:00:00	17.57	0	7.98204	51.3066	1.903
2023-08-19	04:00:00	17.379	0	7.7977	49.056	2.514
2023-08-19	05:00:00	17.379	0	7.54361	47.2563	4.004	0.734
2023-08-19	06:00:00	17.094	0	7.26777	47.2862	5.747
2023-08-19	07:00:00	16.999	0	7.05238	47.9886	7.313
2023-08-19	08:00:00	17.094	53.8	6.83348	49.808	8.215	0.834
2023-08-19	09:00:00	17.189	172.2	7.12933	51.3778	8.395
2023-08-19	10:00:00	16.999	118.4	7.49755	48.7853	7.94
2023-08-19	11:00:00	16.999	53.8	7.32575	45.3318	6.809	0.974
2023-08-19	12:00:00	17.284	1248.6	6.97672	42.909	5.301
2023-08-19	13:00:00	17.475	2669.5	6.60212	41.5615	3.773
2023-08-19	14:00:00	17.475	818.1	6.19279	41.3339	2.516	0.996
2023-08-19	15:00:00	17.57	3100	5.83157	38.8746	1.951
2023-08-19	16:00:00	17.665	4305.6	5.67567	34.8101	2.41
2023-08-19	17:00:00	17.665	2927.8	5.61702	31.681	3.802	0.99
2023-08-19	18:00:00	17.284	1463.9	5.39192	31.0367	5.558
2023-08-19	19:00:00	16.999	559.7	4.97323	33.019	7.252
2023-08-19	20:00:00	16.903	226	4.60245	35.0022	8.281	0.942
2023-08-19	21:00:00	17.189	10.8	4.25118	38.2178	8.549
2023-08-19	22:00:00	16.999	0	3.86743	48.3542	8.144
2023-08-19	23:00:00	17.094	0	4.36406	57.7302	7.091	0.87
2023-08-20	00:00:00	17.284	0	4.39765	61.9199	5.572
2023-08-20	01:00:00	17.475	0	4.21731	63.0704	3.987
2023-08-20	02:00:00	17.57	0	4.06696	65.1363	2.621	0.806
2023-08-20	03:00:00	17.57	0	3.98329	68.6527	1.825
2023-08-20	04:00:00	17.57	0	3.94119	70.2777	1.99
2023-08-20	05:00:00	17.379	0	3.87177	68.0062	3.154	0.77
2023-08-20	06:00:00	17.284	0	3.77955	64.4519	4.839
2023-08-20	07:00:00	17.094	0	3.54645	63.724	6.577
2023-08-20	08:00:00	16.999	75.3	3.59778	61.4404	7.831	0.748
2023-08-20	09:00:00	17.094	64.6	3.65855	57.0484	8.309
2023-08-20	10:00:00	16.999	161.5	3.20028	58.545	8.118
2023-08-20	11:00:00	16.999	947.2	3.36341	58.2474	7.291	0.738
2023-08-20	12:00:00	17.284	527.4	2.44951	55.1421	5.912
2023-08-20	13:00:00	17.379	581.3	1.76082	44.3097	4.36
2023-08-20	14:00:00	17.57	2583.4	1.60078	22.3996	2.961	0.742
2023-08-20	15:00:00	17.665	3272.2	2.14457	356.257	2.015
2023-08-20	16:00:00	17.76	3788.9	2.65859	346.957	1.968
2023-08-20	17:00:00	17.855	3272.2	2.84675	342.838	2.996	0.77
2023-08-20	18:00:00	17.665	1087.2	2.90396	340.067	4.649
2023-08-20	19:00:00	17.189	678.1	2.87138	341.313	6.419
2023-08-20	20:00:00	16.999	279.9	2.79893	346.361	7.801	0.808
2023-08-20	21:00:00	17.094	32.3	2.04978	354.401	8.386
2023-08-20	22:00:00	17.094	0	1.31042	15.9454	8.288
2023-08-20	23:00:00	16.999	0	0.848116	37.8157	7.597	0.84
2023-08-21	00:00:00	17.284	0	0.965401	76.8274	6.292
2023-08-21	01:00:00	17.475	0	1.58808	95.7824	4.76
2023-08-21	02:00:00	17.57	0	1.93018	100.146	3.321	0.882
2023-08-21	03:00:00	17.665	0	2.05507	98.9581	2.22
2023-08-21	04:00:00	17.665	0	2.08387	96.6135	1.887
2023-08-21	05:00:00	17.57	0	2.19064	97.8712	2.561	0.938
2023-08-21	06:00:00	17.475	0	2.21183	92.332	4.001
2023-08-21	07:00:00	17.189	0	2.27372	86.7223	5.695
2023-08-21	08:00:00	16.999	64.6	2.43594	85.9982	7.155	0.97
2023-08-21	09:00:00	16.999	161.5	2.42167	92.1299	7.955
2023-08-21	10:00:00	17.284	236.8	1.93933	95.6224	8.072
2023-08-21	11:00:00	16.999	86.1	1.73416	104.357	7.61	0.974
2023-08-21	12:00:00	17.094	355.2	0.496588	115.017	6.542
2023-08-21	13:00:00	17.379	1227.1	0.572451	242.987	5.138
2023-08-21	14:00:00	17.665	1636.1	1.9686	277.883	3.736	0.962
2023-08-21	15:00:00	17.76	3100	3.12877	283.681	2.623
2023-08-21	16:00:00	17.76	1151.7	3.84005	281.72	2.115
2023-08-21	17:00:00	17.95	1808.3	3.92943	277.017	2.605	0.94
2023-08-21	18:00:00	17.76	1184	3.97417	277.518	3.894
2023-08-21	19:00:00	17.475	742.7	3.82279	280.399	5.512
2023-08-21	20:00:00	17.094	258.3	3.22149	282.915	7.048	0.912
2023-08-21	21:00:00	16.999	32.3	1.9654	282.339	7.971
2023-08-21	22:00:00	17.189	0	0.796304	262.786	8.168
2023-08-21	23:00:00	17.094	0	0.264008	307.304	7.81	0.878
2023-08-22	00:00:00	17.094	0	0.570351	357.99	6.847
2023-08-22	01:00:00	17.284	0	0.990202	20.082	5.499
2023-08-22	02:00:00	17.475	0	1.16362	28.7676	4.102	0.846
2023-08-22	03:00:00	17.57	0	1.3927	35.0594	2.941
2023-08-22	04:00:00	17.665	0	1.55554	30.5216	2.259
2023-08-22	05:00:00	17.665	0	1.61533	28.4689	2.413	0.836
2023-08-22	06:00:00	17.475	0	1.67359	28.5558	3.425
2023-08-22	07:00:00	17.284	0	1.6658	29.4889	4.918
2023-08-22	08:00:00	17.189	86.1	1.55184	26.3999	6.427	0.834
2023-08-22	09:00:00	16.999	258.3	1.45066	15.1858	7.51
2023-08-22	10:00:00	17.094	387.5	1.43785	354.012	7.916
2023-08-22	11:00:00	17.094	215.3	2.20036	332.969	7.745	0.824
2023-08-22	12:00:00	16.999	462.9	2.36882	314.829	7.017
2023-08-22	13:00:00	17.189	473.6	2.59825	301.304	5.823
2023-08-22	14:00:00	17.57	3616.7	2.81016	290.628	4.502	0.804
2023-08-22	15:00:00	17.76	4477.8	2.97128	278.321	3.305
2023-08-22	16:00:00	17.76	4305.6	3.26006	269.648	2.513
2023-08-22	17:00:00	17.855	2755.6	3.43588	264.489	2.46	0.784
2023-08-22	18:00:00	17.95	1463.9	3.52115	265.439	3.278
2023-08-22	19:00:00	17.57	635.1	3.40802	264.105	4.659
2023-08-22	20:00:00	17.284	193.8	3.25576	259.38	6.149	0.768
2023-08-22	21:00:00	16.999	32.3	2.94822	253.04	7.317
2023-08-22	22:00:00	16.903	0	3.11262	243.27	7.852
2023-08-22	23:00:00	17.094	0	2.78045	223.105	7.793	0.76
2023-08-23	00:00:00	16.999	0	2.54592	208.377	7.225
2023-08-23	01:00:00	17.189	0	2.44135	198.88	6.15
2023-08-23	02:00:00	17.379	0	2.22524	195.91	4.887	0.734
2023-08-23	03:00:00	17.57	0	2.25329	194.653	3.687
2023-08-23	04:00:00	17.665	0	2.3946	196.997	2.812
2023-08-23	05:00:00	17.76	0	2.73761	200.752	2.525	0.684
2023-08-23	06:00:00	17.76	0	3.10858	202.109	3.052
2023-08-23	07:00:00	17.57	0	3.59138	201.564	4.178
2023-08-23	08:00:00	17.189	43.1	4.0316	202.303	5.564	0.628
2023-08-23	09:00:00	17.189	279.9	4.23959	201.299	6.778
2023-08-23	10:00:00	16.999	452.1	4.87419	199.662	7.477
2023-08-23	11:00:00	17.094	602.8	5.18854	196.689	7.634	0.582
2023-08-23	12:00:00	17.094	914.9	5.16079	202.441	7.281
2023-08-23	13:00:00	17.094	656.6	5.06063	209.604	6.463
2023-08-23	14:00:00	17.475	3961.1	4.9187	211.363	5.341	0.578
2023-08-23	15:00:00	17.665	1980.6	4.78841	215.051	4.216
2023-08-23	16:00:00	17.95	3961.1	4.70967	225.688	3.32
2023-08-23	17:00:00	17.95	1194.8	5.18773	227.422	2.889	0.634
2023-08-23	18:00:00	18.045	936.5	5.57219	219.977	3.167
2023-08-23	19:00:00	17.855	172.2	4.58842	206.677	4.083
2023-08-23	20:00:00	17.665	75.3	6.10774	201.314	5.333	0.614
2023-08-23	21:00:00	17.284	32.3	4.94281	192.265	6.582
2023-08-23	22:00:00	17.094	0	3.98303	213.012	7.322
2023-08-23	23:00:00	16.999	0	3.43281	195.372	7.624	0.566
2023-08-24	00:00:00	17.189	0	3.04179	207.829	7.373
2023-08-24	01:00:00	17.094	0	3.23636	217.72	6.652
2023-08-24	02:00:00	17.189	0	3.78893	231.86	5.704	0.472
2023-08-24	03:00:00	17.475	0	4.87509	242.647	4.629
2023-08-24	04:00:00	17.665	0	4.7363	244.084	3.73
2023-08-24	05:00:00	17.76	0	4.44815	230.656	3.139	0.436
2023-08-24	06:00:00	17.76	0	4.12985	228.436	3.18
2023-08-24	07:00:00	17.665	0	4.66794	246.785	3.838
2023-08-24	08:00:00	17.57	32.3	5.09784	240.116	4.87	0.49
2023-08-24	09:00:00	17.189	75.3	4.89183	229.145	5.993
2023-08-24	10:00:00	17.189	624.3	4.88829	239.921	6.909
2023-08-24	11:00:00	16.999	462.9	3.93629	217.569	7.335	0.458
2023-08-24	12:00:00	17.094	1377.8	5.88879	265.422	7.301
2023-08-24	13:00:00	17.094	505.9	6.52993	266.84	6.86
2023-08-24	14:00:00	17.094	688.9	5.19466	265.694	6.03	0.492
2023-08-24	15:00:00	17.379	1377.8	4.79552	267.251	5.11
2023-08-24	16:00:00	17.665	710.4	4.1041	278.407	4.196
2023-08-24	17:00:00	17.76	958	3.75705	289.11	3.562	0.416
2023-08-24	18:00:00	17.76	710.4	3.86311	292.848	3.356
2023-08-24	19:00:00	17.76	549	4.28534	297.821	3.731
2023-08-24	20:00:00	17.57	193.8	5.00066	303.913	4.605	0.456
2023-08-24	21:00:00	17.379	21.5	5.8322	305.298	5.605
2023-08-24	22:00:00	17.189	0	6.45143	303.173	6.523
2023-08-24	23:00:00	17.094	0	6.03862	300.557	7.048	0.604
2023-08-25	00:00:00	16.999	0	6.55168	296.565	7.142
2023-08-25	01:00:00	17.094	0	6.72631	296.108	6.893
2023-08-25	02:00:00	17.094	0	6.71597	298.359	6.252	0.88
2023-08-25	03:00:00	17.094	0	6.33569	301.708	5.452
2023-08-25	04:00:00	17.189	0	5.86633	306.264	4.611
2023-08-25	05:00:00	17.284	0	5.26104	311.995	3.902	0.91
2023-08-25	06:00:00	17.284	0	4.8387	319.694	3.574
2023-08-25	07:00:00	17.284	0	4.77281	328.974	3.673
2023-08-25	08:00:00	17.189	96.9	4.56811	338.152	4.276	0.776
2023-08-25	09:00:00	17.284	366	4.6245	349.03	5.132
2023-08-25	10:00:00	17.189	990.3	5.50956	354.062	5.992
2023-08-25	11:00:00	17.094	559.7	6.67169	1.28829	6.656	0.692
2023-08-25	12:00:00	17.094	1205.6	6.58128	358.868	6.982
2023-08-25	13:00:00	17.094	1130.2	6.59437	357.914	6.937
2023-08-25	14:00:00	17.094	775	6.94027	355.62	6.569	0.664
2023-08-25	15:00:00	17.189	3100	6.92044	356.852	5.916
2023-08-25	16:00:00	17.189	2927.8	6.67108	358.969	5.173
2023-08-25	17:00:00	17.284	2583.4	6.40112	1.07417	4.447	0.686
2023-08-25	18:00:00	17.284	1894.5	6.50127	8.49155	3.913
2023-08-25	19:00:00	17.284	904.2	6.72804	15.6062	3.754
2023-08-25	20:00:00	17.379	516.7	7.08414	19.2023	4.035	0.716
2023-08-25	21:00:00	17.284	21.5	7.26245	17.1375	4.67
2023-08-25	22:00:00	17.189	0	7.02181	13.4227	5.446
2023-08-25	23:00:00	17.189	0	6.5525	15.3088	6.16	0.746
2023-08-26	00:00:00	17.094	0	6.46622	14.509	6.634
2023-08-26	01:00:00	16.999	0	6.34724	14.3209	6.796
2023-08-26	02:00:00	16.903	0	6.40519	17.1619	6.654	0.81
2023-08-26	03:00:00	16.999	0	6.82167	16.5223	6.233
2023-08-26	04:00:00	17.094	0	6.90163	10.7726	5.632
2023-08-26	05:00:00	17.094	0	6.61254	10.1033	4.965	0.848
2023-08-26	06:00:00	17.094	0	6.36988	11.1335	4.382
2023-08-26	07:00:00	17.094	0	6.04368	10.1013	4.018
2023-08-26	08:00:00	17.094	107.6	5.86053	12.1152	4.012	0.852
2023-08-26	09:00:00	17.094	322.9	5.84055	13.4652	4.378
2023-08-26	10:00:00	17.094	592	6.07264	8.23685	4.999
2023-08-26	11:00:00	17.094	914.9	6.15325	14.3976	5.708	0.892
2023-08-26	12:00:00	17.189	1097.9	6.27989	7.22687	6.344
2023-08-26	13:00:00	17.094	1259.4	6.65733	355.865	6.741
2023-08-26	14:00:00	16.999	1377.8	6.54292	343.393	6.872	0.918
2023-08-26	15:00:00	16.999	1808.3	5.82742	343.244	6.687
2023-08-26	16:00:00	16.999	366	5.86847	337.455	6.23
2023-08-26	17:00:00	17.189	2238.9	5.98485	332.322	5.6	0.928
2023-08-26	18:00:00	17.189	1463.9	6.56544	327.06	4.901
2023-08-26	19:00:00	17.284	775	6.58223	327.155	4.301
2023-08-26	20:00:00	17.379	333.7	6.7723	330.255	3.95	0.964
2023-08-26	21:00:00	17.379	21.5	6.90655	332.211	3.971
2023-08-26	22:00:00	17.379	0	7.01852	331.025	4.376
2023-08-26	23:00:00	17.284	0	6.63892	329.495	4.99	1.028
2023-08-27	00:00:00	17.284	0	6.49446	330.277	5.715
2023-08-27	01:00:00	17.189	0	6.47121	333.277	6.337
2023-08-27	02:00:00	17.094	0	6.32788	335.541	6.711	1.114
2023-08-27	03:00:00	16.999	0	6.43051	335.468	6.809
2023-08-27	04:00:00	16.999	0	6.46784	332.365	6.552
2023-08-27	05:00:00	17.094	0	7.05301	326.332	6.078	1.128
2023-08-27	06:00:00	17.094	0	7.21523	321.415	5.412
2023-08-27	07:00:00	17.189	0	7.03979	318.225	4.685
2023-08-27	08:00:00	17.284	64.6	6.49659	320.183	4.103	1.18
2023-08-27	09:00:00	17.284	473.6	7.06899	319.935	3.813
2023-08-27	10:00:00	17.284	882.6	7.67758	317.164	3.933
2023-08-27	11:00:00	17.189	592	7.7263	322.626	4.415	1.264
2023-08-27	12:00:00	17.284	1463.9	7.58924	327.21	5.179
2023-08-27	13:00:00	17.284	333.7	7.81937	329.828	5.998
2023-08-27	14:00:00	17.189	828.8	8.27943	330.556	6.683	1.208
2023-08-27	15:00:00	17.094	893.4	7.97406	333.885	7.066
2023-08-27	16:00:00	16.999	893.4	7.91784	337.029	7.098
2023-08-27	17:00:00	17.094	667.4	7.39731	343.427	6.734	1.17
2023-08-27	18:00:00	17.189	516.7	6.94531	351.555	6.055
2023-08-27	19:00:00	17.189	355.2	6.72012	0.341042	5.19
2023-08-27	20:00:00	17.284	86.1	5.99471	15.3809	4.309	1.098
2023-08-27	21:00:00	17.284	0	6.33179	17.462	3.623
2023-08-27	22:00:00	17.284	0	6.91113	355.519	3.334
2023-08-27	23:00:00	17.379	0	7.16815	338.733	3.58	1.034
2023-08-28	00:00:00	17.284	0	7.50875	323.939	4.263
2023-08-28	01:00:00	17.284	0	6.96656	322.406	5.199
2023-08-28	02:00:00	17.284	0	6.21701	324.162	6.164	1.042
2023-08-28	03:00:00	17.284	0	6.25703	326.208	6.874
2023-08-28	04:00:00	17.094	0	6.72476	327.633	7.217
2023-08-28	05:00:00	17.189	0	6.9388	327.776	7.139	1.164
2023-08-28	06:00:00	17.284	0	6.84214	323.499	6.639
2023-08-28	07:00:00	17.189	0	6.60462	315.491	5.842
2023-08-28	08:00:00	17.284	64.6	6.56303	307.883	4.853	1.104
2023-08-28	09:00:00	17.284	247.6	6.66335	305.718	3.917
2023-08-28	10:00:00	17.284	559.7	6.82926	304.621	3.274
2023-08-28	11:00:00	17.379	807.3	5.80941	296.918	3.176	1.032
2023-08-28	12:00:00	17.284	1550	6.00008	298.359	3.671
2023-08-28	13:00:00	17.379	1291.7	6.38496	301.225	4.633
2023-08-28	14:00:00	17.379	936.5	6.70671	303.074	5.807	1.036
2023-08-28	15:00:00	17.379	1022.6	6.96271	304.763	6.904
2023-08-28	16:00:00	17.189	882.6	6.61614	304.843	7.548
2023-08-28	17:00:00	17.189	1054.9	6.00308	305.782	7.713	1.042
2023-08-28	18:00:00	17.284	322.9	6.10447	310.815	7.357
2023-08-28	19:00:00	17.284	247.6	6.71241	313.612	6.522
2023-08-28	20:00:00	17.379	139.9	6.09361	310.408	5.374	1.04
2023-08-28	21:00:00	17.379	10.8	5.28782	311.013	4.132
2023-08-28	22:00:00	17.379	0	5.59519	316.521	3.078
2023-08-28	23:00:00	17.475	0	6.20165	314.412	2.504	0.996
2023-08-29	00:00:00	17.379	0	5.93415	313.703	2.686
2023-08-29	01:00:00	17.284	0	5.32015	313.172	3.603
2023-08-29	02:00:00	17.475	0	4.52769	316.79	4.894	0.916
2023-08-29	03:00:00	17.379	0	4.27739	327.313	6.293
2023-08-29	04:00:00	17.284	0	4.30633	337.902	7.363
2023-08-29	05:00:00	17.379	0	4.51807	343.41	7.878	0.834
2023-08-29	06:00:00	17.284	0	4.39892	348.46	7.842
2023-08-29	07:00:00	17.284	0	4.22191	351.006	7.265
2023-08-29	08:00:00	17.189	0	3.98045	359.136	6.203	0.75
2023-08-29	09:00:00	17.284	96.9	3.99685	11.2537	4.891
2023-08-29	10:00:00	17.475	516.7	3.90244	18.9921	3.608
2023-08-29	11:00:00	17.475	1054.9	3.68306	2.33413	2.652	0.68
2023-08-29	12:00:00	17.57	1313.2	3.3467	17.0272	2.414
2023-08-29	13:00:00	17.475	1550	3.61403	25.5724	3.09
2023-08-29	14:00:00	17.475	753.5	3.88703	20.9528	4.386	0.624
2023-08-29	15:00:00	17.379	721.2	3.96679	19.8967	6
2023-08-29	16:00:00	17.189	559.7	4.52249	20.7192	7.447
2023-08-29	17:00:00	17.189	204.5	5.3316	18.367	8.347	0.608
2023-08-29	18:00:00	17.189	301.4	5.72972	10.1528	8.534
2023-08-29	19:00:00	17.094	43.1	5.43721	357.048	8.088
2023-08-29	20:00:00	17.094	10.8	5.96418	341.93	7.012	0.614
2023-08-29	21:00:00	17.379	0	6.64585	333.936	5.506
2023-08-29	22:00:00	17.475	0	6.80062	326.333	3.909
2023-08-29	23:00:00	17.475	0	6.07989	318.734	2.5	0.656
2023-08-30	00:00:00	17.475	0	6.22333	314.089	1.744
2023-08-30	01:00:00	17.379	0	6.33035	313.656	1.992
2023-08-30	02:00:00	17.284	0	5.93299	317.869	3.227	0.778
2023-08-30	03:00:00	17.379	0	5.43921	325.638	4.946
2023-08-30	04:00:00	17.284	0	4.96412	333.177	6.698
2023-08-30	05:00:00	17.189	0	5.04386	341.745	7.967	0.9
2023-08-30	06:00:00	17.189	0	5.6511	341.212	8.553
2023-08-30	07:00:00	17.189	0	5.53325	334.639	8.461
2023-08-30	08:00:00	17.094	0	5.24206	325.886	7.697	0.928
2023-08-30	09:00:00	17.284	107.6	5.04481	319.744	6.342
2023-08-30	10:00:00	17.379	226	4.93315	318.945	4.689
2023-08-30	11:00:00	17.475	871.9	4.43842	319.203	3.121	0.914
2023-08-30	12:00:00	17.475	1636.1	4.50973	326.486	1.932
2023-08-30	13:00:00	17.57	2325	5.09259	331.372	1.717
2023-08-30	14:00:00	17.57	2066.7	5.87634	331.211	2.652	0.87
2023-08-30	15:00:00	17.57	1550	5.7164	334.511	4.344
2023-08-30	16:00:00	17.284	979.5	5.93297	338.234	6.331
2023-08-30	17:00:00	17.094	775	5.82591	342.623	8.024	0.816
2023-08-30	18:00:00	17.189	204.5	5.79227	345.196	8.968
2023-08-30	19:00:00	17.379	86.1	5.63852	348.232	9.091
2023-08-30	20:00:00	17.094	21.5	5.21127	353.721	8.478	0.748
2023-08-30	21:00:00	17.284	0	4.31376	2.39147	7.118
2023-08-30	22:00:00	17.379	0	3.5614	17.3156	5.274
2023-08-30	23:00:00	17.475	0	3.07435	41.5716	3.392	0.662
2023-08-31	00:00:00	17.475	0	3.56452	62.788	1.786
2023-08-31	01:00:00	17.475	0	3.95034	77.7229	1.018
2023-08-31	02:00:00	17.379	0	4.55057	86.0938	1.471	0.584
2023-08-31	03:00:00	17.379	0	5.14636	85.4305	3.116
2023-08-31	04:00:00	17.284	0	5.60509	78.3693	5.223
2023-08-31	05:00:00	17.189	0	5.98907	62.4509	7.25	0.522
2023-08-31	06:00:00	17.189	0	5.98214	45.1355	8.57
2023-08-31	07:00:00	17.189	0	5.84863	36.0274	9.069
2023-08-31	08:00:00	17.094	0	5.73185	41.3928	8.828	0.558
2023-08-31	09:00:00	17.189	0	6.80294	51.4454	7.844
2023-08-31	10:00:00	17.475	32.3	7.73692	38.9142	6.168
2023-08-31	11:00:00	17.475	495.1	8.56085	19.0911	4.257	0.694
2023-08-31	12:00:00	17.475	2238.9	8.20705	20.2455	2.465
2023-08-31	13:00:00	17.57	2497.2	7.75482	22.1993	1.276
2023-08-31	14:00:00	17.57	3272.2	7.65395	22.9135	1.25	0.722
2023-08-31	15:00:00	17.665	3272.2	7.68618	24.0306	2.567
2023-08-31	16:00:00	17.379	1808.3	7.6453	28.0064	4.658
2023-08-31	17:00:00	17.094	312.2	7.95413	31.112	6.934	0.774
2023-08-31	18:00:00	17.094	118.4	8.03266	32.0281	8.745
2023-08-31	19:00:00	17.189	86.1	7.71316	35.8745	9.564
2023-08-31	20:00:00	17.094	0	7.38108	41.5949	9.513	0.804
2023-08-31	21:00:00	17.094	0	6.70454	47.8413	8.684
2023-08-31	22:00:00	17.475	0	6.53621	53.5859	7
2023-08-31	23:00:00	17.475	0	7.1341	53.4353	4.882	0.866
2023-09-01	00:00:00	17.475	0	7.2888	54.7182	2.819
2023-09-01	01:00:00	17.475	0	7.29538	55.3297	1.164
2023-09-01	02:00:00	17.57	0	6.90201	53.2463	0.566	0.87
2023-09-01	03:00:00	17.379	0	5.76202	52.971	1.364
2023-09-01	04:00:00	17.475	0	5.17706	32.2165	3.379
2023-09-01	05:00:00	17.189	0	6.82212	358.572	5.736	0.844
2023-09-01	06:00:00	17.094	0	6.62324	348.062	7.832
2023-09-01	07:00:00	17.189	0	5.98462	349.798	9.047
2023-09-01	08:00:00	17.094	0	5.42488	357.57	9.35	0.822
2023-09-01	09:00:00	16.999	0	5.07055	7.25116	8.914
2023-09-01	10:00:00	17.284	32.3	4.83083	10.4958	7.637
2023-09-01	11:00:00	17.57	344.4	4.35109	14.1001	5.686	0.78
2023-09-01	12:00:00	17.475	688.9	4.40477	14.7303	3.635
2023-09-01	13:00:00	17.57	1894.5	4.1422	10.7131	1.778
2023-09-01	14:00:00	17.57	1722.2	3.51962	355.764	0.796	0.75
2023-09-01	15:00:00	17.57	1722.2	3.36507	338.926	1.116
2023-09-01	16:00:00	17.665	2497.2	3.42527	326.31	2.852
2023-09-01	17:00:00	17.284	1216.3	3.18152	318.695	5.22	0.754
2023-09-01	18:00:00	17.094	366	2.99107	314.865	7.583
2023-09-01	19:00:00	17.284	107.6	2.62414	313.61	9.226
2023-09-01	20:00:00	17.379	32.3	2.31588	303.553	9.799	0.818
2023-09-01	21:00:00	16.999	0	1.81731	285.642	9.536
2023-09-01	22:00:00	17.284	0	1.52085	247.989	8.433
2023-09-01	23:00:00	17.475	0	1.26115	259.492	6.498	0.926
2023-09-02	00:00:00	17.475	0	1.67815	237.162	4.265
2023-09-02	01:00:00	17.475	0	1.95412	227.904	2.154
2023-09-02	02:00:00	17.475	0	1.8951	225.428	0.678	1.034
2023-09-02	03:00:00	17.57	0	1.77589	219.516	0.403
2023-09-02	04:00:00	17.379	0	1.91128	214.771	1.612
2023-09-02	05:00:00	17.379	0	2.02714	218.792	3.922	1.092
2023-09-02	06:00:00	17.094	0	2.00898	226.614	6.332
2023-09-02	07:00:00	17.189	0	2.0573	244.058	8.271
2023-09-02	08:00:00	17.094	0	2.76525	258.528	9.195	1.1
2023-09-02	09:00:00	16.999	21.5	3.73241	257.937	9.249
2023-09-02	10:00:00	16.999	32.3	4.14046	256.736	8.556
2023-09-02	11:00:00	17.475	75.3	4.24539	247.422	7.018	1.08
2023-09-02	12:00:00	17.475	505.9	4.7016	249.715	4.934
2023-09-02	13:00:00	17.475	1194.8	5.40048	248.947	2.885
2023-09-02	14:00:00	17.57	1894.5	5.70139	246.537	1.209	1.062
2023-09-02	15:00:00	17.665	2325	5.42948	242.821	0.516
2023-09-02	16:00:00	17.76	2152.8	4.84085	235.095	1.274
2023-09-02	17:00:00	17.665	656.6	4.36688	229.086	3.333	1.008
2023-09-02	18:00:00	17.284	613.5	4.28781	228.877	5.775
2023-09-02	19:00:00	17.094	226	4.21427	233.783	8.006
2023-09-02	20:00:00	17.189	21.5	4.16823	242.882	9.338	0.946
2023-09-02	21:00:00	17.189	0	4.31932	245.809	9.602
2023-09-02	22:00:00	17.094	0	4.478	239.541	9.13
2023-09-02	23:00:00	17.475	0	4.37892	229.91	7.784	0.888
2023-09-03	00:00:00	17.57	0	4.45558	226.091	5.701
2023-09-03	01:00:00	17.57	0	4.32001	217.003	3.548
2023-09-03	02:00:00	17.57	0	4.34775	207.685	1.599	0.82
2023-09-03	03:00:00	17.475	0	4.13358	201.724	0.486
2023-09-03	04:00:00	17.57	0	3.8444	208.765	0.682
2023-09-03	05:00:00	17.475	0	5.04747	234.515	2.282	0.772
2023-09-03	06:00:00	17.379	0	6.20762	235.568	4.629
2023-09-03	07:00:00	17.094	0	5.77021	222.12	6.918
2023-09-03	08:00:00	17.094	0	5.04013	206.768	8.516	0.802
2023-09-03	09:00:00	17.189	43.1	4.62901	200.353	9.101
2023-09-03	10:00:00	16.999	10.8	4.38041	203.405	8.917
2023-09-03	11:00:00	17.189	43.1	4.49018	202.109	7.994	0.728
2023-09-03	12:00:00	17.57	43.1	4.71038	205.259	6.277
2023-09-03	13:00:00	17.475	602.8	4.63146	209.776	4.257
2023-09-03	14:00:00	17.57	1356.3	4.95384	221.153	2.399	0.7
2023-09-03	15:00:00	17.665	2583.4	5.58759	226.305	1.07
2023-09-03	16:00:00	17.76	2152.8	5.69257	224.359	0.853
2023-09-03	17:00:00	17.665	1377.8	5.77021	222.12	2.043	0.786
2023-09-03	18:00:00	17.57	635.1	6.00753	221.491	4.184
2023-09-03	19:00:00	17.284	344.4	6.11287	219.158	6.474
2023-09-03	20:00:00	17.094	75.3	6.11903	214.547	8.351	0.994
2023-09-03	21:00:00	17.189	0	5.89055	205.652	9.215
2023-09-03	22:00:00	16.999	0	5.60065	197.885	9.223
2023-09-03	23:00:00	16.999	0	6.03889	185.607	8.527	1.178
2023-09-04	00:00:00	17.475	0	6.2954	184.008	7.003
2023-09-04	01:00:00	17.57	0	6.05239	178.39	5.053
2023-09-04	02:00:00	17.57	0	5.96775	175.579	3.138	1.302
2023-09-04	03:00:00	17.57	0	5.99437	174.832	1.561
2023-09-04	04:00:00	17.57	0	6.03432	173.052	0.927
2023-09-04	05:00:00	17.379	0	6.04187	172.487	1.558	1.356
2023-09-04	06:00:00	17.475	0	6.17337	172.461	3.395
2023-09-04	07:00:00	17.284	0	6.38236	171.984	5.561
2023-09-04	08:00:00	16.999	10.8	6.52402	171.361	7.514	1.372
2023-09-04	09:00:00	17.189	53.8	6.708	171.254	8.632
2023-09-04	10:00:00	17.189	107.6	6.76877	172.445	8.857
2023-09-04	11:00:00	16.903	473.6	7.24006	179.763	8.436	1.392
2023-09-04	12:00:00	17.284	86.1	7.3688	182.8	7.289
2023-09-04	13:00:00	17.475	602.8	7.35256	186.168	5.582
2023-09-04	14:00:00	17.57	1162.5	7.0516	187.579	3.822	1.386
2023-09-04	15:00:00	17.76	1636.1	6.64823	188.215	2.292
2023-09-04	16:00:00	17.855	1722.2	6.51902	190.965	1.415
2023-09-04	17:00:00	17.76	893.4	6.7218	195.091	1.698	1.422
2023-09-04	18:00:00	17.855	409	6.89558	197.121	3.169
2023-09-04	19:00:00	17.665	172.2	6.8132	196.28	5.135
2023-09-04	20:00:00	17.189	32.3	6.5017	191.984	7.103	1.43
2023-09-04	21:00:00	17.189	0	6.27917	187.872	8.426
2023-09-04	22:00:00	17.189	0	6.22347	184.978	8.902
2023-09-04	23:00:00	17.094	0	5.63257	178.27	8.668	1.392
2023-09-05	00:00:00	17.094	0	5.36132	172.066	7.779
2023-09-05	01:00:00	17.379	0	4.77587	167.914	6.229
2023-09-05	02:00:00	17.665	0	3.0938	163.088	4.535	1.336
2023-09-05	03:00:00	17.76	0	2.01341	149.231	2.982
2023-09-05	04:00:00	17.76	0	0.866833	140.618	1.864
2023-09-05	05:00:00	17.665	0	0.819878	149.995	1.754	1.22
2023-09-05	06:00:00	17.475	0	0.538516	105.068	2.775
2023-09-05	07:00:00	17.475	0	0.366742	154.134	4.482
2023-09-05	08:00:00	17.189	10.8	0.997447	154.463	6.323	1.102
2023-09-05	09:00:00	16.999	96.9	1.23081	106.521	7.742
2023-09-05	10:00:00	17.189	64.6	1.30614	78.518	8.364
2023-09-05	11:00:00	17.094	247.6	1.81108	96.3402	8.32	1.018
2023-09-05	12:00:00	16.999	129.2	1.54055	83.2902	7.695
2023-09-05	13:00:00	17.284	775	1.57848	67.6594	6.473
2023-09-05	14:00:00	17.57	958	0.952103	72.8973	5.001	0.982
2023-09-05	15:00:00	17.76	1302.4	0.447214	79.6952	3.575
2023-09-05	16:00:00	17.855	1636.1	0.171172	6.70984	2.481
2023-09-05	17:00:00	17.95	1463.9	0.553173	319.399	2.089	0.972
2023-09-05	18:00:00	17.95	947.2	1.02303	320.553	2.705
2023-09-05	19:00:00	17.76	419.8	1.24278	304.841	4.091
2023-09-05	20:00:00	17.284	107.6	1.12379	281.81	5.741	0.96
2023-09-05	21:00:00	16.999	0	0.9005	268.091	7.195
2023-09-05	22:00:00	16.999	0	0.555698	239.744	8.007
2023-09-05	23:00:00	17.094	0	0.788923	210.466	8.145	0.938
2023-09-06	00:00:00	16.999	0	0.766551	195.124	7.748
2023-09-06	01:00:00	16.999	0	0.745252	191.611	6.793
2023-09-06	02:00:00	17.284	0	0.671193	183.417	5.502	0.904
2023-09-06	03:00:00	17.475	0	0.553173	167.471	4.184
2023-09-06	04:00:00	17.665	0	0.722496	175.236	3.104
2023-09-06	05:00:00	17.665	0	1.45	186.733	2.526	0.854
2023-09-06	06:00:00	17.76	0	1.93018	190.146	2.786
2023-09-06	07:00:00	17.475	0	2.16541	190.376	3.823
2023-09-06	08:00:00	17.284	32.3	2.29996	189.258	5.227	0.792
2023-09-06	09:00:00	17.189	172.2	2.65452	187.794	6.614
2023-09-06	10:00:00	16.999	269.1	2.55071	181.348	7.516
2023-09-06	11:00:00	17.094	344.4	3.10103	178.522	7.798	0.726
2023-09-06	12:00:00	17.094	592	3.27099	186.495	7.568
2023-09-06	13:00:00	16.999	258.3	3.32277	194.287	6.85
2023-09-06	14:00:00	17.284	1248.6	3.09782	204	5.773	0.66
2023-09-06	15:00:00	17.57	1377.8	3.15246	211.774	4.632
2023-09-06	16:00:00	17.855	1463.9	3.51091	218.176	3.635
2023-09-06	17:00:00	17.95	624.3	4.2	216.87	3.003	0.602
2023-09-06	18:00:00	17.95	775	4.228	216.924	2.981
2023-09-06	19:00:00	17.95	387.5	3.87253	209.213	3.682
2023-09-06	20:00:00	17.665	161.5	3.56523	200.011	4.829	0.59
2023-09-06	21:00:00	17.284	0	3.77482	188.838	6.058
2023-09-06	22:00:00	17.094	0	4.232	178.24	6.989
2023-09-06	23:00:00	16.903	0	3.75293	167.223	7.424	0.55
2023-09-07	00:00:00	16.999	0	4.15222	162.045	7.378
2023-09-07	01:00:00	16.999	0	4.26597	161.268	6.917
2023-09-07	02:00:00	16.999	0	4.42462	162.507	6.094	0.488
2023-09-07	03:00:00	17.189	0	4.65481	156.85	5.136
2023-09-07	04:00:00	17.379	0	4.33457	156.333	4.236
2023-09-07	05:00:00	17.665	0	4.42792	154.303	3.565	0.438
2023-09-07	06:00:00	17.57	0	4.37412	156.131	3.37
2023-09-07	07:00:00	17.665	0	3.76719	156.702	3.763
2023-09-07	08:00:00	17.379	43.1	3.83885	151.699	4.644	0.422
2023-09-07	09:00:00	17.284	236.8	3.55608	150.335	5.68
2023-09-07	10:00:00	17.094	538.2	3.07657	156.435	6.591
2023-09-07	11:00:00	16.999	936.5	1.69918	137.862	7.127	0.39
2023-09-07	12:00:00	16.903	893.4	1.07801	127.082	7.215
2023-09-07	13:00:00	16.999	688.9	0.570088	105.255	6.949
2023-09-07	14:00:00	16.999	1194.8	0.34176	20.556	6.322	0.36
2023-09-07	15:00:00	17.094	1894.5	1.08227	324.401	5.538
2023-09-07	16:00:00	17.189	1377.8	1.78194	301.46	4.754
2023-09-07	17:00:00	17.475	1334.7	2.15539	281.779	4.087	0.322
2023-09-07	18:00:00	17.57	753.5	2.34077	268.531	3.734
2023-09-07	19:00:00	17.475	366	1.88958	256.846	3.819
2023-09-07	20:00:00	17.57	161.5	1.40577	248.728	4.346	0.292
2023-09-07	21:00:00	17.379	0	1.01548	237.875	5.131
2023-09-07	22:00:00	17.189	0	0.836002	216.733	5.91
2023-09-07	23:00:00	17.094	0	0.586941	193.799	6.476	0.268
2023-09-08	00:00:00	16.999	0	0.497293	164.846	6.732
2023-09-08	01:00:00	16.903	0	0.310484	165.069	6.68
2023-09-08	02:00:00	16.999	0	0.22561	192.804	6.337	0.25
2023-09-08	03:00:00	17.094	0	0.222036	215.838	5.801
2023-09-08	04:00:00	17.094	0	0.260768	212.471	5.18
2023-09-08	05:00:00	17.189	0	0.320624	176.424	4.589	0.24
2023-09-08	06:00:00	17.189	0	0.277308	205.641	4.173
2023-09-08	07:00:00	17.189	0	0.657343	213.207	4.069
2023-09-08	08:00:00	17.284	21.5	1.18533	205.484	4.367	0.232
2023-09-08	09:00:00	17.189	376.7	1.43753	221.898	4.933
2023-09-08	10:00:00	17.189	344.4	2.00112	225.202	5.586
2023-09-08	11:00:00	17.189	409	2.29713	234.926	6.191	0.218
2023-09-08	12:00:00	17.094	882.6	1.92263	210.299	6.555
2023-09-08	13:00:00	16.999	656.6	1.29653	198.435	6.653
2023-09-08	14:00:00	16.903	462.9	0.99368	200.624	6.494	0.2
2023-09-08	15:00:00	16.999	409	1.13846	224.644	6.12
2023-09-08	16:00:00	17.094	430.6	2.12728	236.31	5.626
2023-09-08	17:00:00	17.189	581.3	2.72976	225.891	5.08	0.188
2023-09-08	18:00:00	17.284	258.3	2.66008	216.439	4.587
2023-09-08	19:00:00	17.284	322.9	2.54772	209.382	4.277
2023-09-08	20:00:00	17.189	96.9	2.41108	205.29	4.224	0.184
2023-09-08	21:00:00	17.284	0	2.60284	206.959	4.47
2023-09-08	22:00:00	17.379	0	2.77016	208.693	4.923
2023-09-08	23:00:00	17.189	0	3.47842	232.241	5.449	0.186
2023-09-09	00:00:00	17.189	0	3.17402	221.424	5.935
2023-09-09	01:00:00	17.189	0	2.95381	213.959	6.258
2023-09-09	02:00:00	16.999	0	2.29172	212.164	6.362	0.192
2023-09-09	03:00:00	16.999	0	2.00412	207.972	6.26
2023-09-09	04:00:00	16.903	0	2.29532	201.199	5.964
2023-09-09	05:00:00	17.094	0	2.50082	190.366	5.534	0.21
2023-09-09	06:00:00	17.189	0	2.95527	185.826	5.038
2023-09-09	07:00:00	17.189	0	3.14574	183.463	4.631
2023-09-09	08:00:00	17.284	21.5	3.20039	179.105	4.392	0.234
2023-09-09	09:00:00	17.189	172.2	3.22126	178.399	4.43
2023-09-09	10:00:00	17.284	236.8	2.84192	185.249	4.724
2023-09-09	11:00:00	17.284	570.5	2.51072	181.369	5.204	0.256
2023-09-09	12:00:00	17.189	1087.2	1.6646	172.405	5.77
2023-09-09	13:00:00	17.189	1291.7	0.648845	114.59	6.266
2023-09-09	14:00:00	17.094	914.9	0.553173	220.601	6.602	0.272
2023-09-09	15:00:00	16.999	613.5	2.16178	228.939	6.668
2023-09-09	16:00:00	16.903	333.7	3.21174	236.557	6.497
2023-09-09	17:00:00	16.999	441.3	3.96047	228.583	6.098	0.282
2023-09-09	18:00:00	17.189	871.9	3.99091	219.714	5.57
2023-09-09	19:00:00	17.284	419.8	2.39268	239.899	4.992
2023-09-09	20:00:00	17.284	107.6	2.71017	240.124	4.501	0.342
2023-09-09	21:00:00	17.284	0	2.00552	214.641	4.177
2023-09-09	22:00:00	17.284	0	2.15856	170.669	4.152
2023-09-09	23:00:00	17.475	0	1.54392	184.086	4.466	0.346
2023-09-10	00:00:00	17.475	0	0.955667	193.309	4.988
2023-09-10	01:00:00	17.379	0	1.78844	195.901	5.626
2023-09-10	02:00:00	17.189	0	2.2602	180.761	6.189	0.42
2023-09-10	03:00:00	17.094	0	2.75002	179.792	6.576
2023-09-10	04:00:00	16.999	0	3.78715	169.194	6.667
2023-09-10	05:00:00	16.999	0	4.31909	176.283	6.457	0.422
2023-09-10	06:00:00	17.189	0	5.1514	181.335	6.033
2023-09-10	07:00:00	17.189	0	4.84249	169.409	5.405
2023-09-10	08:00:00	17.379	10.8	4.10488	145.923	4.775	0.428
2023-09-10	09:00:00	17.57	129.2	4.35308	112.559	4.286
2023-09-10	10:00:00	17.475	322.9	4.37499	68.1256	4.037
2023-09-10	11:00:00	17.379	775	4.26353	28.1278	4.202	0.436
2023-09-10	12:00:00	17.475	667.4	3.36382	29.766	4.706
2023-09-10	13:00:00	17.379	1108.7	3.35515	29.8508	5.421
2023-09-10	14:00:00	17.379	828.8	3.95035	25.0081	6.197	0.464
2023-09-10	15:00:00	17.189	1184	4.46249	24.2102	6.767
2023-09-10	16:00:00	16.903	1065.6	4.76724	21.0203	7.062
2023-09-10	17:00:00	16.903	1227.1	4.84146	18.5472	6.981	0.496
2023-09-10	18:00:00	17.094	549	4.85474	17.5019	6.541
2023-09-10	19:00:00	17.189	419.8	4.63539	22.5818	5.841
2023-09-10	20:00:00	17.284	161.5	4.20482	29.4914	5.02	0.512
2023-09-10	21:00:00	17.57	0	3.86074	33.4843	4.237
2023-09-10	22:00:00	17.57	0	3.79164	34.3607	3.681
2023-09-10	23:00:00	17.665	0	2.81007	28.4803	3.576	0.524
2023-09-11	00:00:00	17.665	0	2.59139	30.6225	3.903
2023-09-11	01:00:00	17.475	0	2.26685	35.3026	4.618
2023-09-11	02:00:00	17.379	0	2.12869	45.9517	5.532	0.54
2023-09-11	03:00:00	17.284	0	2.36172	58.3289	6.409
2023-09-11	04:00:00	16.999	0	2.62954	60.12	6.984
2023-09-11	05:00:00	16.999	0	2.84185	59.5549	7.137	0.562
2023-09-11	06:00:00	17.094	0	2.94837	59.8695	6.904
2023-09-11	07:00:00	17.284	0	2.92971	60.1096	6.307
2023-09-11	08:00:00	17.379	21.5	2.84717	58.2079	5.458	0.584
2023-09-11	09:00:00	17.57	172.2	3.09235	49.459	4.562
2023-09-11	10:00:00	17.57	441.3	2.82392	34.7593	3.842
2023-09-11	11:00:00	17.76	990.3	2.42167	55.26	3.47	0.602
2023-09-11	12:00:00	17.76	947.2	1.40264	41.5318	3.667
2023-09-11	13:00:00	17.665	1463.9	0.98656	349.487	4.376
2023-09-11	14:00:00	17.379	1022.6	1.70892	304.992	5.386	0.612
2023-09-11	15:00:00	17.189	645.8	2.62652	298.419	6.454
2023-09-11	16:00:00	16.903	624.3	3.30177	298.195	7.145
2023-09-11	17:00:00	16.713	688.9	3.68403	314.89	7.541	0.612
2023-09-11	18:00:00	16.903	290.6	3.60322	310.498	7.393
2023-09-11	19:00:00	16.999	75.3	3.5931	316.353	6.788
2023-09-11	20:00:00	16.999	43.1	3.33966	319.25	5.846	0.602
2023-09-11	21:00:00	17.475	0	2.82454	319.883	4.762
2023-09-11	22:00:00	17.76	0	2.17754	325.288	3.775
2023-09-11	23:00:00	17.855	0	0.296816	327.381	3.129	0.59
2023-09-12	00:00:00	17.855	0	0.766616	59.4208	3.049
2023-09-12	01:00:00	17.95	0	1.40929	41.8361	3.616
2023-09-12	02:00:00	17.379	0	1.74416	30.6821	4.654	0.574
2023-09-12	03:00:00	17.094	0	2.01162	23.1238	5.867
2023-09-12	04:00:00	16.903	0	2.38202	13.1028	6.908
2023-09-12	05:00:00	16.713	0	2.67918	6.85976	7.5	0.558
2023-09-12	06:00:00	16.808	0	2.68293	7.49586	7.577
2023-09-12	07:00:00	16.903	0	2.40666	15.4222	7.165
2023-09-12	08:00:00	16.808	10.8	2.58521	16.402	6.303	0.548
2023-09-12	09:00:00	17.189	64.6	2.99376	9.80842	5.195
2023-09-12	10:00:00	17.475	279.9	3.43227	355.153	4.094
2023-09-12	11:00:00	17.76	764.2	5.02355	332.109	3.256	0.568
2023-09-12	12:00:00	17.76	1808.3	4.85774	332.274	2.957
2023-09-12	13:00:00	17.855	1227.1	4.74995	334.298	3.369
2023-09-12	14:00:00	17.57	1636.1	5.05752	335.715	4.392	0.58
2023-09-12	15:00:00	17.189	2066.7	5.34308	337.322	5.71
2023-09-12	16:00:00	16.903	1894.5	5.44717	339.136	6.954
2023-09-12	17:00:00	16.713	1345.5	5.51531	342.156	7.723	0.71
2023-09-12	18:00:00	16.713	419.8	5.60616	344.799	7.926
2023-09-12	19:00:00	16.808	96.9	5.62819	343.272	7.579
2023-09-12	20:00:00	16.808	64.6	5.57066	329.707	6.716	0.946
2023-09-12	21:00:00	17.189	0	5.82458	307.677	5.517
2023-09-12	22:00:00	17.475	0	6.8151	291.52	4.232
2023-09-12	23:00:00	17.665	0	6.87479	298.877	3.138	1.112
2023-09-13	00:00:00	17.76	0	6.65697	299.916	2.521
2023-09-13	01:00:00	17.855	0	6.34202	300.933	2.663
2023-09-13	02:00:00	17.665	0	6.10184	303.299	3.575	1.208
2023-09-13	03:00:00	17.379	0	6.11059	302.91	4.933
2023-09-13	04:00:00	17.094	0	6.07399	299.815	6.351
2023-09-13	05:00:00	16.903	0	5.61894	295.06	7.398	1.188
2023-09-13	06:00:00	16.999	0	5.20323	286.066	7.831
2023-09-13	07:00:00	16.999	0	4.63155	271.485	7.714
2023-09-13	08:00:00	16.808	0	4.65911	255.964	7.041	1.052
2023-09-13	09:00:00	17.094	75.3	5.03648	248.938	5.906
2023-09-13	10:00:00	17.379	495.1	5.56666	241.455	4.6
2023-09-13	11:00:00	17.57	688.9	5.08759	259.353	3.406	0.91
2023-09-13	12:00:00	17.665	1248.6	4.95552	249.444	2.589
2023-09-13	13:00:00	17.76	1313.2	4.58443	242.597	2.53
2023-09-13	14:00:00	17.95	1463.9	4.43103	241.121	3.346	0.838
2023-09-13	15:00:00	17.57	1463.9	4.76618	245.586	4.735
2023-09-13	16:00:00	17.189	1377.8	5.14748	248.219	6.301
2023-09-13	17:00:00	16.903	1001	5.00001	243.896	7.581	0.784
2023-09-13	18:00:00	16.808	430.6	4.50398	238.251	8.19
2023-09-13	19:00:00	16.999	236.8	4.05475	239.957	8.152
2023-09-13	20:00:00	16.808	43.1	3.66105	249.536	7.513	0.694
2023-09-13	21:00:00	17.284	0	3.25484	256.135	6.328
2023-09-13	22:00:00	17.665	0	2.70512	257.402	4.88
2023-09-13	23:00:00	17.76	0	1.64137	242.81	3.484	0.608
2023-09-14	00:00:00	17.855	0	1.36059	245.695	2.393
2023-09-14	01:00:00	17.95	0	0.997447	244.463	2.043
2023-09-14	02:00:00	17.95	0	0.512445	252.979	2.627	0.536
2023-09-14	03:00:00	17.665	0	0.696419	291.038	3.965
2023-09-14	04:00:00	17.094	0	1.12401	293.6	5.619
2023-09-14	05:00:00	16.903	0	1.3228	286.243	7.114	0.472
2023-09-14	06:00:00	16.808	0	1.40698	275.711	8.004
2023-09-14	07:00:00	16.999	0	1.67505	274.451	8.227
2023-09-14	08:00:00	16.808	0	1.84272	273.111	7.811	0.416
2023-09-14	09:00:00	16.999	96.9	1.80768	254.272	6.778
2023-09-14	10:00:00	17.379	226	1.70414	224.762	5.338
2023-09-14	11:00:00	17.57	775	0.965194	185.947	3.859	0.368
2023-09-14	12:00:00	17.665	1227.1	0.981529	188.791	2.648
2023-09-14	13:00:00	17.76	1722.2	1.26479	213.062	2.057

## Sheet: Table S3
Table S3. UVC dataset used for statistical analyses.
Site					Transect parameters													Census					Additional Variables				Species characteristics
Site	CodeSite	Central_geometry	Longitude	Latitude	Protocole	Date	Hour	Water_ heigth_mm	Real_target_depth_m	Corrected_target_depth_m	ID_transect	Begin_hour	Finish_hour	Length_m	Width_m	Diver_role	Diver_ID	Species	Length_cm	Abundance	Individul_biomasse_g	Total_biomasse_g	Year	Month	tidal_coefficient	tidal_coeff_level	Family	Sound_producer	Adult_height_cm	Trophic_diet	Mobility	Coeff_a	Coeff_b	Crypto_nektobenthic	Max_length_cm	Length_class
An Nehou	mxAN	c(-3.94123, 48.6932)	-3.94123	48.6932	transect	2018-05-23	14:54:00	7	15	8	c18b8ed1-2861-4848-9f10-b0a1c55c5531	15:26:00	15:35:00	30	4	H4	P4	Pollachius pollachius	30	1	245.267	245.267	2018	5	54	M	Gadidae	sound producer	>30	Piscivorous predator	Wide_ranging	0.00692	3.08	Nektobenthic	130	small
An Nehou	mxAN	c(-3.94123, 48.6932)	-3.94123	48.6932	transect	2018-05-23	14:54:00	7	15	8	c18b8ed1-2861-4848-9f10-b0a1c55c5531	15:26:00	15:35:00	30	4	H4	P4	Pomatoschistus flavescens	5	1	0.91581	0.91581	2018	5	54	M	Gobiidae	sound producer	<15	Invertebrate predator	Resident	0.00676	3.05	Cryptobenthic	6	large
An Nehou	mxAN	c(-3.94123, 48.6932)	-3.94123	48.6932	transect	2018-09-19	15:01:00	6.6	9.6	3	cfe0ee79-644c-4ba6-9714-27fc93550119	15:43:00	15:56:00	30	2	B2	P2	Labrus bergylta	15	2	38.9586	77.9172	2018	9	33	L	Labridae	Unknown	>30	Invertebrate predator	Resident	0.00955	3.07	Nektobenthic	65.9	small
An Nehou	mxAN	c(-3.94123, 48.6932)	-3.94123	48.6932	transect	2018-09-19	15:01:00	6.6	9.6	3	cfe0ee79-644c-4ba6-9714-27fc93550119	15:43:00	15:56:00	30	2	B2	P2	Labrus bergylta	18	1	68.1852	68.1852	2018	9	33	L	Labridae	Unknown	>30	Invertebrate predator	Resident	0.00955	3.07	Nektobenthic	65.9	small
An Nehou	mxAN	c(-3.94123, 48.6932)	-3.94123	48.6932	transect	2018-09-19	15:01:00	6.6	9.6	3	cfe0ee79-644c-4ba6-9714-27fc93550119	15:43:00	15:56:00	30	2	B2	P2	Pomatoschistus flavescens	3	1	0.192826	0.192826	2018	9	33	L	Gobiidae	sound producer	<15	Invertebrate predator	Resident	0.00676	3.05	Cryptobenthic	6	medium
An Nehou	mxAN	c(-3.94123, 48.6932)	-3.94123	48.6932	transect	2018-09-19	15:01:00	6.6	9.6	3	cfe0ee79-644c-4ba6-9714-27fc93550119	15:43:00	15:56:00	30	2	B2	P2	Pomatoschistus flavescens	4	5	0.463692	2.31846	2018	9	33	L	Gobiidae	sound producer	<15	Invertebrate predator	Resident	0.00676	3.05	Cryptobenthic	6	large
An Nehou	mxAN	c(-3.94123, 48.6932)	-3.94123	48.6932	transect	2018-09-19	15:01:00	6.6	9.6	3	cfe0ee79-644c-4ba6-9714-27fc93550119	15:43:00	15:56:00	30	2	B2	P2	Pomatoschistus flavescens	5	15	0.91581	13.7371	2018	9	33	L	Gobiidae	sound producer	<15	Invertebrate predator	Resident	0.00676	3.05	Cryptobenthic	6	large
An Nehou	mxAN	c(-3.94123, 48.6932)	-3.94123	48.6932	transect	2018-09-19	15:01:00	6.6	9.6	3	cfe0ee79-644c-4ba6-9714-27fc93550119	15:43:00	15:56:00	30	2	B2	P2	Pomatoschistus flavescens	6	5	1.59701	7.98506	2018	9	33	L	Gobiidae	sound producer	<15	Invertebrate predator	Resident	0.00676	3.05	Cryptobenthic	6	large
An Nehou	mxAN	c(-3.94123, 48.6932)	-3.94123	48.6932	transect	2018-09-19	15:01:00	6.6	9.6	3	cfe0ee79-644c-4ba6-9714-27fc93550119	15:43:00	15:56:00	30	2	B2	P2	Symphodus melops	14	1	31.1182	31.1182	2018	9	33	L	Labridae	sound producer	15-30	Invertebrate predator	Resident	0.00871	3.1	Nektobenthic	28	medium
An Nehou	mxAN	c(-3.94123, 48.6932)	-3.94123	48.6932	transect	2018-09-19	15:01:00	6.6	9.6	3	cfe0ee79-644c-4ba6-9714-27fc93550119	15:43:00	15:56:00	30	2	B2	P2	Symphodus melops	18	1	67.8208	67.8208	2018	9	33	L	Labridae	sound producer	15-30	Invertebrate predator	Resident	0.00871	3.1	Nektobenthic	28	medium
An Nehou	mxAN	c(-3.94123, 48.6932)	-3.94123	48.6932	transect	2018-09-19	15:01:00	6.6	9.6	3	cfe0ee79-644c-4ba6-9714-27fc93550119	15:43:00	15:56:00	30	2	B2	P2	Thorogobius ephippiatus	4	1	0.532261	0.532261	2018	9	33	L	Gobiidae	Unknown	<15	Invertebrate predator	Resident	0.00724	3.1	Cryptobenthic	13	small
An Nehou	mxAN	c(-3.94123, 48.6932)	-3.94123	48.6932	transect	2018-09-19	15:01:00	6.6	9.6	3	cfe0ee79-644c-4ba6-9714-27fc93550119	15:43:00	15:56:00	30	4	H4	P4	Labrus bergylta	20	2	94.2249	188.45	2018	9	33	L	Labridae	Unknown	>30	Invertebrate predator	Resident	0.00955	3.07	Nektobenthic	65.9	small
An Nehou	mxAN	c(-3.94123, 48.6932)	-3.94123	48.6932	transect	2018-09-19	15:01:00	6.6	9.6	3	cfe0ee79-644c-4ba6-9714-27fc93550119	15:43:00	15:56:00	30	4	H4	P4	Labrus bergylta	23	1	144.713	144.713	2018	9	33	L	Labridae	Unknown	>30	Invertebrate predator	Resident	0.00955	3.07	Nektobenthic	65.9	medium
An Nehou	mxAN	c(-3.94123, 48.6932)	-3.94123	48.6932	transect	2018-09-19	15:01:00	6.6	9.6	3	cfe0ee79-644c-4ba6-9714-27fc93550119	15:43:00	15:56:00	30	4	H4	P4	Pomatoschistus flavescens	3	2	0.192826	0.385653	2018	9	33	L	Gobiidae	sound producer	<15	Invertebrate predator	Resident	0.00676	3.05	Cryptobenthic	6	medium
An Nehou	mxAN	c(-3.94123, 48.6932)	-3.94123	48.6932	transect	2018-09-19	15:01:00	6.6	9.6	3	cfe0ee79-644c-4ba6-9714-27fc93550119	15:43:00	15:56:00	30	4	H4	P4	Pomatoschistus flavescens	4	7	0.463692	3.24584	2018	9	33	L	Gobiidae	sound producer	<15	Invertebrate predator	Resident	0.00676	3.05	Cryptobenthic	6	large
An Nehou	mxAN	c(-3.94123, 48.6932)	-3.94123	48.6932	transect	2018-09-19	15:01:00	6.6	9.6	3	cfe0ee79-644c-4ba6-9714-27fc93550119	15:43:00	15:56:00	30	4	H4	P4	Symphodus melops	18	1	67.8208	67.8208	2018	9	33	L	Labridae	sound producer	15-30	Invertebrate predator	Resident	0.00871	3.1	Nektobenthic	28	medium
An Nehou	mxAN	c(-3.94123, 48.6932)	-3.94123	48.6932	transect	2018-10-04	14:39:00	7.2	10.2	3	82518e51-7042-4d1e-af1a-b86b3f5d8b03	15:24:00	15:32:00	30	2	B2	P4	Callionymus lyra	8	1	3.47364	3.47364	2018	10	85	M	Autre	Unknown	<15	Invertebrate predator	Coastal mobile	0.01072	2.78	Cryptobenthic	30.5	small
An Nehou	mxAN	c(-3.94123, 48.6932)	-3.94123	48.6932	transect	2018-10-04	14:39:00	7.2	10.2	3	82518e51-7042-4d1e-af1a-b86b3f5d8b03	15:24:00	15:32:00	30	2	B2	P4	Centrolabrus exoletus	6	2	1.88064	3.76128	2018	10	85	M	Labridae	Unknown	15-30	Invertebrate predator	Resident	0.00741	3.09	Cryptobenthic	18	medium
An Nehou	mxAN	c(-3.94123, 48.6932)	-3.94123	48.6932	transect	2018-10-04	14:39:00	7.2	10.2	3	82518e51-7042-4d1e-af1a-b86b3f5d8b03	15:24:00	15:32:00	30	2	B2	P4	Ctenolabrus rupestris	12	2	20.09	40.1801	2018	10	85	M	Labridae	Unknown	<15	Invertebrate predator	Resident	0.00977	3.07	Cryptobenthic	18	large
An Nehou	mxAN	c(-3.94123, 48.6932)	-3.94123	48.6932	transect	2018-10-04	14:39:00	7.2	10.2	3	82518e51-7042-4d1e-af1a-b86b3f5d8b03	15:24:00	15:32:00	30	2	B2	P4	Gobius paganellus	10	2	10.9652	21.9305	2018	10	85	M	Gobiidae	sound producer	<15	Invertebrate predator	Resident	0.00871	3.1	Cryptobenthic	13	large
An Nehou	mxAN	c(-3.94123, 48.6932)	-3.94123	48.6932	transect	2018-10-04	14:39:00	7.2	10.2	3	82518e51-7042-4d1e-af1a-b86b3f5d8b03	15:24:00	15:32:00	30	2	B2	P4	Labrus bergylta	12	1	19.6377	19.6377	2018	10	85	M	Labridae	Unknown	>30	Invertebrate predator	Resident	0.00955	3.07	Nektobenthic	65.9	small
An Nehou	mxAN	c(-3.94123, 48.6932)	-3.94123	48.6932	transect	2018-10-04	14:39:00	7.2	10.2	3	82518e51-7042-4d1e-af1a-b86b3f5d8b03	15:24:00	15:32:00	30	2	B2	P4	Labrus bergylta	20	1	94.2249	94.2249	2018	10	85	M	Labridae	Unknown	>30	Invertebrate predator	Resident	0.00955	3.07	Nektobenthic	65.9	small
An Nehou	mxAN	c(-3.94123, 48.6932)	-3.94123	48.6932	transect	2018-10-04	14:39:00	7.2	10.2	3	82518e51-7042-4d1e-af1a-b86b3f5d8b03	15:24:00	15:32:00	30	2	B2	P4	Labrus bergylta	25	1	186.93	186.93	2018	10	85	M	Labridae	Unknown	>30	Invertebrate predator	Resident	0.00955	3.07	Nektobenthic	65.9	medium
An Nehou	mxAN	c(-3.94123, 48.6932)	-3.94123	48.6932	transect	2018-10-04	14:39:00	7.2	10.2	3	82518e51-7042-4d1e-af1a-b86b3f5d8b03	15:24:00	15:32:00	30	2	B2	P4	Labrus mixtus	8	1	5.49031	5.49031	2018	10	85	M	Labridae	sound producer	>30	Invertebrate predator	Resident	0.00871	3.1	Nektobenthic	40	small
An Nehou	mxAN	c(-3.94123, 48.6932)	-3.94123	48.6932	transect	2018-10-04	14:39:00	7.2	10.2	3	82518e51-7042-4d1e-af1a-b86b3f5d8b03	15:24:00	15:32:00	30	2	B2	P4	Mullus surmuletus	14	1	32.6841	32.6841	2018	10	85	M	Autre	Unknown	15-30	Invertebrate predator	Coastal mobile	0.00891	3.11	Nektobenthic	40	medium
An Nehou	mxAN	c(-3.94123, 48.6932)	-3.94123	48.6932	transect	2018-10-04	14:39:00	7.2	10.2	3	82518e51-7042-4d1e-af1a-b86b3f5d8b03	15:24:00	15:32:00	30	2	B2	P4	Parablennius gattorugine	18	1	76.9248	76.9248	2018	10	85	M	Blenniidae	Unknown	<15	Opportunist / omnivore	Resident	0.01175	3.04	Cryptobenthic	30	medium
An Nehou	mxAN	c(-3.94123, 48.6932)	-3.94123	48.6932	transect	2018-10-04	14:39:00	7.2	10.2	3	82518e51-7042-4d1e-af1a-b86b3f5d8b03	15:24:00	15:32:00	30	2	B2	P4	Pomatoschistus flavescens	4	12	0.463692	5.5643	2018	10	85	M	Gobiidae	sound producer	<15	Invertebrate predator	Resident	0.00676	3.05	Cryptobenthic	6	large
An Nehou	mxAN	c(-3.94123, 48.6932)	-3.94123	48.6932	transect	2018-10-04	14:39:00	7.2	10.2	3	82518e51-7042-4d1e-af1a-b86b3f5d8b03	15:24:00	15:32:00	30	2	B2	P4	Pomatoschistus flavescens	5	11	0.91581	10.0739	2018	10	85	M	Gobiidae	sound producer	<15	Invertebrate predator	Resident	0.00676	3.05	Cryptobenthic	6	large
An Nehou	mxAN	c(-3.94123, 48.6932)	-3.94123	48.6932	transect	2018-10-04	14:39:00	7.2	10.2	3	82518e51-7042-4d1e-af1a-b86b3f5d8b03	15:24:00	15:32:00	30	2	B2	P4	Symphodus melops	6	2	2.25054	4.50108	2018	10	85	M	Labridae	sound producer	15-30	Invertebrate predator	Resident	0.00871	3.1	Nektobenthic	28	small
An Nehou	mxAN	c(-3.94123, 48.6932)	-3.94123	48.6932	transect	2018-10-04	14:39:00	7.2	10.2	3	82518e51-7042-4d1e-af1a-b86b3f5d8b03	15:24:00	15:32:00	30	2	B2	P4	Symphodus melops	7	1	3.62929	3.62929	2018	10	85	M	Labridae	sound producer	15-30	Invertebrate predator	Resident	0.00871	3.1	Nektobenthic	28	small
An Nehou	mxAN	c(-3.94123, 48.6932)	-3.94123	48.6932	transect	2018-10-04	14:39:00	7.2	10.2	3	82518e51-7042-4d1e-af1a-b86b3f5d8b03	15:24:00	15:32:00	30	2	B2	P4	Symphodus melops	12	1	19.2966	19.2966	2018	10	85	M	Labridae	sound producer	15-30	Invertebrate predator	Resident	0.00871	3.1	Nektobenthic	28	medium
An Nehou	mxAN	c(-3.94123, 48.6932)	-3.94123	48.6932	transect	2018-10-04	14:39:00	7.2	10.2	3	82518e51-7042-4d1e-af1a-b86b3f5d8b03	15:24:00	15:32:00	30	2	B2	P4	Symphodus melops	18	1	67.8208	67.8208	2018	10	85	M	Labridae	sound producer	15-30	Invertebrate predator	Resident	0.00871	3.1	Nektobenthic	28	medium
An Nehou	mxAN	c(-3.94123, 48.6932)	-3.94123	48.6932	transect	2018-10-04	14:39:00	7.2	10.2	3	82518e51-7042-4d1e-af1a-b86b3f5d8b03	15:24:00	15:32:00	30	2	B2	P4	Thorogobius ephippiatus	12	1	16.0399	16.0399	2018	10	85	M	Gobiidae	Unknown	<15	Invertebrate predator	Resident	0.00724	3.1	Cryptobenthic	13	large
An Nehou	mxAN	c(-3.94123, 48.6932)	-3.94123	48.6932	transect	2018-10-04	14:39:00	7.2	10.2	3	82518e51-7042-4d1e-af1a-b86b3f5d8b03	15:24:00	15:32:00	30	4	H4	P2	Pomatoschistus flavescens	5	5	0.91581	4.57905	2018	10	85	M	Gobiidae	sound producer	<15	Invertebrate predator	Resident	0.00676	3.05	Cryptobenthic	6	large
Astan	mxAS	c(-3.96077, 48.7455)	-3.96077	48.7455	transect	2018-06-04	16:09:00	3.1	6.1	3	780d1756-6f12-407a-ba87-b30b626c122f	17:01:00	17:09:00	30	2	B2	P4	Ctenolabrus rupestris	8	1	5.78603	5.78603	2018	6	52	M	Labridae	Unknown	<15	Invertebrate predator	Resident	0.00977	3.07	Cryptobenthic	18	medium
Astan	mxAS	c(-3.96077, 48.7455)	-3.96077	48.7455	transect	2018-06-04	16:09:00	3.1	6.1	3	780d1756-6f12-407a-ba87-b30b626c122f	17:01:00	17:09:00	30	2	B2	P4	Labrus bergylta	20	1	94.2249	94.2249	2018	6	52	M	Labridae	Unknown	>30	Invertebrate predator	Resident	0.00955	3.07	Nektobenthic	65.9	small
Astan	mxAS	c(-3.96077, 48.7455)	-3.96077	48.7455	transect	2018-06-04	16:09:00	3.1	6.1	3	780d1756-6f12-407a-ba87-b30b626c122f	17:01:00	17:09:00	30	2	B2	P4	Symphodus melops	15	1	38.5391	38.5391	2018	6	52	M	Labridae	sound producer	15-30	Invertebrate predator	Resident	0.00871	3.1	Nektobenthic	28	medium
Astan	mxAS	c(-3.96077, 48.7455)	-3.96077	48.7455	transect	2018-06-04	16:09:00	3.1	6.1	3	780d1756-6f12-407a-ba87-b30b626c122f	17:01:00	17:09:00	30	4	H4	P2	Symphodus melops	12	1	19.2966	19.2966	2018	6	52	M	Labridae	sound producer	15-30	Invertebrate predator	Resident	0.00871	3.1	Nektobenthic	28	medium
Astan	mxAS	c(-3.96077, 48.7455)	-3.96077	48.7455	transect	2018-06-04	16:09:00	3.1	11.1	8	f606ddf8-cad7-4bc2-9053-1c2d3b01d1cc	16:47:00	16:54:00	30	2	B2	P2	Ctenolabrus rupestris	6	1	2.39232	2.39232	2018	6	52	M	Labridae	Unknown	<15	Invertebrate predator	Resident	0.00977	3.07	Cryptobenthic	18	medium
Astan	mxAS	c(-3.96077, 48.7455)	-3.96077	48.7455	transect	2018-06-04	16:09:00	3.1	11.1	8	f606ddf8-cad7-4bc2-9053-1c2d3b01d1cc	16:47:00	16:54:00	30	2	B2	P2	Labrus bergylta	15	1	38.9586	38.9586	2018	6	52	M	Labridae	Unknown	>30	Invertebrate predator	Resident	0.00955	3.07	Nektobenthic	65.9	small
Astan	mxAS	c(-3.96077, 48.7455)	-3.96077	48.7455	transect	2018-06-04	16:09:00	3.1	11.1	8	f606ddf8-cad7-4bc2-9053-1c2d3b01d1cc	16:47:00	16:54:00	30	2	B2	P2	Labrus bergylta	20	3	94.2249	282.675	2018	6	52	M	Labridae	Unknown	>30	Invertebrate predator	Resident	0.00955	3.07	Nektobenthic	65.9	small
Astan	mxAS	c(-3.96077, 48.7455)	-3.96077	48.7455	transect	2018-06-04	16:09:00	3.1	11.1	8	f606ddf8-cad7-4bc2-9053-1c2d3b01d1cc	16:47:00	16:54:00	30	2	B2	P2	Labrus bergylta	25	1	186.93	186.93	2018	6	52	M	Labridae	Unknown	>30	Invertebrate predator	Resident	0.00955	3.07	Nektobenthic	65.9	medium
Astan	mxAS	c(-3.96077, 48.7455)	-3.96077	48.7455	transect	2018-06-04	16:09:00	3.1	11.1	8	f606ddf8-cad7-4bc2-9053-1c2d3b01d1cc	16:47:00	16:54:00	30	2	B2	P2	Symphodus melops	15	1	38.5391	38.5391	2018	6	52	M	Labridae	sound producer	15-30	Invertebrate predator	Resident	0.00871	3.1	Nektobenthic	28	medium
Astan	mxAS	c(-3.96077, 48.7455)	-3.96077	48.7455	transect	2018-06-04	16:09:00	3.1	11.1	8	f606ddf8-cad7-4bc2-9053-1c2d3b01d1cc	16:47:00	16:54:00	30	2	B2	P2	Zeugopterus punctatus	20	1	113.542	113.542	2018	6	52	M	Autre	sound producer	15-30	Invertebrate predator	Resident	0.01259	3.04	Nektobenthic	25	large
Astan	mxAS	c(-3.96077, 48.7455)	-3.96077	48.7455	transect	2018-06-04	16:09:00	3.1	11.1	8	f606ddf8-cad7-4bc2-9053-1c2d3b01d1cc	16:47:00	16:54:00	30	4	H4	P4	Labrus bergylta	20	2	94.2249	188.45	2018	6	52	M	Labridae	Unknown	>30	Invertebrate predator	Resident	0.00955	3.07	Nektobenthic	65.9	small
Astan	mxAS	c(-3.96077, 48.7455)	-3.96077	48.7455	transect	2018-06-04	16:09:00	3.1	11.1	8	f606ddf8-cad7-4bc2-9053-1c2d3b01d1cc	16:47:00	16:54:00	30	4	H4	P4	Pollachius pollachius	40	3	594.909	1784.73	2018	6	52	M	Gadidae	sound producer	>30	Piscivorous predator	Wide_ranging	0.00692	3.08	Nektobenthic	130	small
Astan	mxAS	c(-3.96077, 48.7455)	-3.96077	48.7455	transect	2018-06-04	16:09:00	3.1	11.1	8	f606ddf8-cad7-4bc2-9053-1c2d3b01d1cc	16:47:00	16:54:00	30	4	H4	P4	Symphodus melops	10	1	10.9652	10.9652	2018	6	52	M	Labridae	sound producer	15-30	Invertebrate predator	Resident	0.00871	3.1	Nektobenthic	28	medium
Astan	mxAS	c(-3.96077, 48.7455)	-3.96077	48.7455	transect	2018-06-04	16:09:00	3.1	11.1	8	f606ddf8-cad7-4bc2-9053-1c2d3b01d1cc	16:47:00	16:54:00	30	4	H4	P4	Symphodus melops	11	1	14.7345	14.7345	2018	6	52	M	Labridae	sound producer	15-30	Invertebrate predator	Resident	0.00871	3.1	Nektobenthic	28	medium
Astan	mxAS	c(-3.96077, 48.7455)	-3.96077	48.7455	transect	2018-06-04	16:09:00	3.1	16.1	13	59756542-47f7-44e6-bde1-4c0527b72718	16:28:00	16:39:00	30	2	B2	P4	Ctenolabrus rupestris	4	1	0.688999	0.688999	2018	6	52	M	Labridae	Unknown	<15	Invertebrate predator	Resident	0.00977	3.07	Cryptobenthic	18	small
Astan	mxAS	c(-3.96077, 48.7455)	-3.96077	48.7455	transect	2018-06-04	16:09:00	3.1	16.1	13	59756542-47f7-44e6-bde1-4c0527b72718	16:28:00	16:39:00	30	2	B2	P4	Ctenolabrus rupestris	6	1	2.39232	2.39232	2018	6	52	M	Labridae	Unknown	<15	Invertebrate predator	Resident	0.00977	3.07	Cryptobenthic	18	medium
Astan	mxAS	c(-3.96077, 48.7455)	-3.96077	48.7455	transect	2018-06-04	16:09:00	3.1	16.1	13	59756542-47f7-44e6-bde1-4c0527b72718	16:28:00	16:39:00	30	2	B2	P4	Labrus bergylta	15	1	38.9586	38.9586	2018	6	52	M	Labridae	Unknown	>30	Invertebrate predator	Resident	0.00955	3.07	Nektobenthic	65.9	small
Astan	mxAS	c(-3.96077, 48.7455)	-3.96077	48.7455	transect	2018-06-04	16:09:00	3.1	16.1	13	59756542-47f7-44e6-bde1-4c0527b72718	16:28:00	16:39:00	30	2	B2	P4	Labrus bergylta	17	1	57.2113	57.2113	2018	6	52	M	Labridae	Unknown	>30	Invertebrate predator	Resident	0.00955	3.07	Nektobenthic	65.9	small
Astan	mxAS	c(-3.96077, 48.7455)	-3.96077	48.7455	transect	2018-06-04	16:09:00	3.1	16.1	13	59756542-47f7-44e6-bde1-4c0527b72718	16:28:00	16:39:00	30	2	B2	P4	Labrus bergylta	20	1	94.2249	94.2249	2018	6	52	M	Labridae	Unknown	>30	Invertebrate predator	Resident	0.00955	3.07	Nektobenthic	65.9	small
Astan	mxAS	c(-3.96077, 48.7455)	-3.96077	48.7455	transect	2018-06-04	16:09:00	3.1	16.1	13	59756542-47f7-44e6-bde1-4c0527b72718	16:28:00	16:39:00	30	2	B2	P4	Labrus bergylta	25	1	186.93	186.93	2018	6	52	M	Labridae	Unknown	>30	Invertebrate predator	Resident	0.00955	3.07	Nektobenthic	65.9	medium
Astan	mxAS	c(-3.96077, 48.7455)	-3.96077	48.7455	transect	2018-06-04	16:09:00	3.1	16.1	13	59756542-47f7-44e6-bde1-4c0527b72718	16:28:00	16:39:00	30	2	B2	P4	Symphodus melops	20	1	94.018	94.018	2018	6	52	M	Labridae	sound producer	15-30	Invertebrate predator	Resident	0.00871	3.1	Nektobenthic	28	large
Astan	mxAS	c(-3.96077, 48.7455)	-3.96077	48.7455	transect	2018-09-17	10:22:00	6.5	14.5	8	cd31e7e0-a3cc-48c8-8b23-cdc3315a76c2	10:49:00	10:59:00	30	2	B2	P2	Centrolabrus exoletus	8	1	4.57474	4.57474	2018	9	39	L	Labridae	Unknown	15-30	Invertebrate predator	Resident	0.00741	3.09	Cryptobenthic	18	medium
Astan	mxAS	c(-3.96077, 48.7455)	-3.96077	48.7455	transect	2018-09-17	10:22:00	6.5	14.5	8	cd31e7e0-a3cc-48c8-8b23-cdc3315a76c2	10:49:00	10:59:00	30	2	B2	P2	Centrolabrus exoletus	10	1	9.11629	9.11629	2018	9	39	L	Labridae	Unknown	15-30	Invertebrate predator	Resident	0.00741	3.09	Cryptobenthic	18	medium
Astan	mxAS	c(-3.96077, 48.7455)	-3.96077	48.7455	transect	2018-09-17	10:22:00	6.5	14.5	8	cd31e7e0-a3cc-48c8-8b23-cdc3315a76c2	10:49:00	10:59:00	30	2	B2	P2	Ctenolabrus rupestris	6	1	2.39232	2.39232	2018	9	39	L	Labridae	Unknown	<15	Invertebrate predator	Resident	0.00977	3.07	Cryptobenthic	18	medium
Astan	mxAS	c(-3.96077, 48.7455)	-3.96077	48.7455	transect	2018-09-17	10:22:00	6.5	14.5	8	cd31e7e0-a3cc-48c8-8b23-cdc3315a76c2	10:49:00	10:59:00	30	2	B2	P2	Ctenolabrus rupestris	10	2	11.4787	22.9575	2018	9	39	L	Labridae	Unknown	<15	Invertebrate predator	Resident	0.00977	3.07	Cryptobenthic	18	medium
Astan	mxAS	c(-3.96077, 48.7455)	-3.96077	48.7455	transect	2018-09-17	10:22:00	6.5	14.5	8	cd31e7e0-a3cc-48c8-8b23-cdc3315a76c2	10:49:00	10:59:00	30	2	B2	P2	Labrus bergylta	15	4	38.9586	155.834	2018	9	39	L	Labridae	Unknown	>30	Invertebrate predator	Resident	0.00955	3.07	Nektobenthic	65.9	small
Astan	mxAS	c(-3.96077, 48.7455)	-3.96077	48.7455	transect	2018-09-17	10:22:00	6.5	14.5	8	cd31e7e0-a3cc-48c8-8b23-cdc3315a76c2	10:49:00	10:59:00	30	2	B2	P2	Parablennius ruber	15	1	31.9707	31.9707	2018	9	39	L	Blenniidae	Unknown	<15	Opportunist / omnivore	Resident	0.01	2.98	Cryptobenthic	14.1	large
Astan	mxAS	c(-3.96077, 48.7455)	-3.96077	48.7455	transect	2018-09-17	10:22:00	6.5	14.5	8	cd31e7e0-a3cc-48c8-8b23-cdc3315a76c2	10:49:00	10:59:00	30	2	B2	P2	Pomatoschistus flavescens	5	2	0.91581	1.83162	2018	9	39	L	Gobiidae	sound producer	<15	Invertebrate predator	Resident	0.00676	3.05	Cryptobenthic	6	large
Astan	mxAS	c(-3.96077, 48.7455)	-3.96077	48.7455	transect	2018-09-17	10:22:00	6.5	14.5	8	cd31e7e0-a3cc-48c8-8b23-cdc3315a76c2	10:49:00	10:59:00	30	2	B2	P2	Symphodus melops	10	1	10.9652	10.9652	2018	9	39	L	Labridae	sound producer	15-30	Invertebrate predator	Resident	0.00871	3.1	Nektobenthic	28	medium
Astan	mxAS	c(-3.96077, 48.7455)	-3.96077	48.7455	transect	2018-09-17	10:22:00	6.5	14.5	8	cd31e7e0-a3cc-48c8-8b23-cdc3315a76c2	10:49:00	10:59:00	30	2	B2	P2	Symphodus melops	12	2	19.2966	38.5931	2018	9	39	L	Labridae	sound producer	15-30	Invertebrate predator	Resident	0.00871	3.1	Nektobenthic	28	medium
Astan	mxAS	c(-3.96077, 48.7455)	-3.96077	48.7455	transect	2018-09-17	10:22:00	6.5	14.5	8	cd31e7e0-a3cc-48c8-8b23-cdc3315a76c2	10:49:00	10:59:00	30	2	B2	P2	Symphodus melops	15	1	38.5391	38.5391	2018	9	39	L	Labridae	sound producer	15-30	Invertebrate predator	Resident	0.00871	3.1	Nektobenthic	28	medium
Astan	mxAS	c(-3.96077, 48.7455)	-3.96077	48.7455	transect	2018-09-17	10:22:00	6.5	14.5	8	cd31e7e0-a3cc-48c8-8b23-cdc3315a76c2	10:49:00	10:59:00	30	4	H4	P4	Pollachius pollachius	40	4	594.909	2379.64	2018	9	39	L	Gadidae	sound producer	>30	Piscivorous predator	Wide_ranging	0.00692	3.08	Nektobenthic	130	small
Astan	mxAS	c(-3.96077, 48.7455)	-3.96077	48.7455	transect	2018-09-17	10:22:00	6.5	14.5	8	cd31e7e0-a3cc-48c8-8b23-cdc3315a76c2	10:49:00	10:59:00	30	4	H4	P4	Pollachius pollachius	50	2	1182.86	2365.72	2018	9	39	L	Gadidae	sound producer	>30	Piscivorous predator	Wide_ranging	0.00692	3.08	Nektobenthic	130	medium
Astan	mxAS	c(-3.96077, 48.7455)	-3.96077	48.7455	transect	2018-09-17	10:22:00	6.5	14.5	8	cd31e7e0-a3cc-48c8-8b23-cdc3315a76c2	10:49:00	10:59:00	30	4	H4	P4	Pomatoschistus flavescens	4	4	0.463692	1.85477	2018	9	39	L	Gobiidae	sound producer	<15	Invertebrate predator	Resident	0.00676	3.05	Cryptobenthic	6	large
Astan	mxAS	c(-3.96077, 48.7455)	-3.96077	48.7455	transect	2018-09-17	10:22:00	6.5	14.5	8	cd31e7e0-a3cc-48c8-8b23-cdc3315a76c2	10:49:00	10:59:00	30	4	H4	P4	Pomatoschistus flavescens	5	2	0.91581	1.83162	2018	9	39	L	Gobiidae	sound producer	<15	Invertebrate predator	Resident	0.00676	3.05	Cryptobenthic	6	large
Astan	mxAS	c(-3.96077, 48.7455)	-3.96077	48.7455	transect	2018-09-17	10:22:00	6.5	19.5	13	b30f0a26-4f89-481e-a3cb-c03be2e4fa34	10:37:00	10:44:00	30	2	B2	P4	Ctenolabrus rupestris	7	4	3.84013	15.3605	2018	9	39	L	Labridae	Unknown	<15	Invertebrate predator	Resident	0.00977	3.07	Cryptobenthic	18	medium
Astan	mxAS	c(-3.96077, 48.7455)	-3.96077	48.7455	transect	2018-09-17	10:22:00	6.5	19.5	13	b30f0a26-4f89-481e-a3cb-c03be2e4fa34	10:37:00	10:44:00	30	2	B2	P4	Ctenolabrus rupestris	8	1	5.78603	5.78603	2018	9	39	L	Labridae	Unknown	<15	Invertebrate predator	Resident	0.00977	3.07	Cryptobenthic	18	medium
Astan	mxAS	c(-3.96077, 48.7455)	-3.96077	48.7455	transect	2018-09-17	10:22:00	6.5	19.5	13	b30f0a26-4f89-481e-a3cb-c03be2e4fa34	10:37:00	10:44:00	30	2	B2	P4	Ctenolabrus rupestris	10	1	11.4787	11.4787	2018	9	39	L	Labridae	Unknown	<15	Invertebrate predator	Resident	0.00977	3.07	Cryptobenthic	18	medium
Astan	mxAS	c(-3.96077, 48.7455)	-3.96077	48.7455	transect	2018-09-17	10:22:00	6.5	19.5	13	b30f0a26-4f89-481e-a3cb-c03be2e4fa34	10:37:00	10:44:00	30	2	B2	P4	Ctenolabrus rupestris	12	1	20.09	20.09	2018	9	39	L	Labridae	Unknown	<15	Invertebrate predator	Resident	0.00977	3.07	Cryptobenthic	18	large
Astan	mxAS	c(-3.96077, 48.7455)	-3.96077	48.7455	transect	2018-09-17	10:22:00	6.5	19.5	13	b30f0a26-4f89-481e-a3cb-c03be2e4fa34	10:37:00	10:44:00	30	2	B2	P4	Labrus bergylta	15	3	38.9586	116.876	2018	9	39	L	Labridae	Unknown	>30	Invertebrate predator	Resident	0.00955	3.07	Nektobenthic	65.9	small
Astan	mxAS	c(-3.96077, 48.7455)	-3.96077	48.7455	transect	2018-09-17	10:22:00	6.5	19.5	13	b30f0a26-4f89-481e-a3cb-c03be2e4fa34	10:37:00	10:44:00	30	2	B2	P4	Labrus bergylta	16	1	47.4954	47.4954	2018	9	39	L	Labridae	Unknown	>30	Invertebrate predator	Resident	0.00955	3.07	Nektobenthic	65.9	small
Astan	mxAS	c(-3.96077, 48.7455)	-3.96077	48.7455	transect	2018-09-17	10:22:00	6.5	19.5	13	b30f0a26-4f89-481e-a3cb-c03be2e4fa34	10:37:00	10:44:00	30	2	B2	P4	Labrus bergylta	18	1	68.1852	68.1852	2018	9	39	L	Labridae	Unknown	>30	Invertebrate predator	Resident	0.00955	3.07	Nektobenthic	65.9	small
Astan	mxAS	c(-3.96077, 48.7455)	-3.96077	48.7455	transect	2018-09-17	10:22:00	6.5	19.5	13	b30f0a26-4f89-481e-a3cb-c03be2e4fa34	10:37:00	10:44:00	30	2	B2	P4	Labrus bergylta	30	1	327.164	327.164	2018	9	39	L	Labridae	Unknown	>30	Invertebrate predator	Resident	0.00955	3.07	Nektobenthic	65.9	medium
Astan	mxAS	c(-3.96077, 48.7455)	-3.96077	48.7455	transect	2018-09-17	10:22:00	6.5	19.5	13	b30f0a26-4f89-481e-a3cb-c03be2e4fa34	10:37:00	10:44:00	30	2	B2	P4	Labrus mixtus	10	1	10.9652	10.9652	2018	9	39	L	Labridae	sound producer	>30	Invertebrate predator	Resident	0.00871	3.1	Nektobenthic	40	small
Astan	mxAS	c(-3.96077, 48.7455)	-3.96077	48.7455	transect	2018-09-17	10:22:00	6.5	19.5	13	b30f0a26-4f89-481e-a3cb-c03be2e4fa34	10:37:00	10:44:00	30	2	B2	P4	Parablennius gattorugine	15	1	44.1932	44.1932	2018	9	39	L	Blenniidae	Unknown	<15	Opportunist / omnivore	Resident	0.01175	3.04	Cryptobenthic	30	medium
Astan	mxAS	c(-3.96077, 48.7455)	-3.96077	48.7455	transect	2018-09-17	10:22:00	6.5	19.5	13	b30f0a26-4f89-481e-a3cb-c03be2e4fa34	10:37:00	10:44:00	30	2	B2	P4	Pomatoschistus flavescens	4	1	0.463692	0.463692	2018	9	39	L	Gobiidae	sound producer	<15	Invertebrate predator	Resident	0.00676	3.05	Cryptobenthic	6	large
Astan	mxAS	c(-3.96077, 48.7455)	-3.96077	48.7455	transect	2018-09-17	10:22:00	6.5	19.5	13	b30f0a26-4f89-481e-a3cb-c03be2e4fa34	10:37:00	10:44:00	30	4	H4	P2	Pollachius pollachius	45	1	855.068	855.068	2018	9	39	L	Gadidae	sound producer	>30	Piscivorous predator	Wide_ranging	0.00692	3.08	Nektobenthic	130	medium
Astan	mxAS	c(-3.96077, 48.7455)	-3.96077	48.7455	transect	2018-09-17	10:22:00	6.5	19.5	13	b30f0a26-4f89-481e-a3cb-c03be2e4fa34	10:37:00	10:44:00	30	4	H4	P2	Pollachius pollachius	50	1	1182.86	1182.86	2018	9	39	L	Gadidae	sound producer	>30	Piscivorous predator	Wide_ranging	0.00692	3.08	Nektobenthic	130	medium
Astan	mxAS	c(-3.96077, 48.7455)	-3.96077	48.7455	transect	2018-09-17	10:22:00	6.5	19.5	13	b30f0a26-4f89-481e-a3cb-c03be2e4fa34	10:37:00	10:44:00	30	4	H4	P2	Pollachius pollachius	60	2	2074.02	4148.03	2018	9	39	L	Gadidae	sound producer	>30	Piscivorous predator	Wide_ranging	0.00692	3.08	Nektobenthic	130	medium
Astan	mxAS	c(-3.96077, 48.7455)	-3.96077	48.7455	transect	2018-10-04	08:54:00	3.7	6.7	3	8b7c97d0-58b8-4fea-9d81-4de08e415330	09:37:00	09:46:00	30	2	B2	P4	Ctenolabrus rupestris	5	1	1.36689	1.36689	2018	10	45	M	Labridae	Unknown	<15	Invertebrate predator	Resident	0.00977	3.07	Cryptobenthic	18	small
Astan	mxAS	c(-3.96077, 48.7455)	-3.96077	48.7455	transect	2018-10-04	08:54:00	3.7	6.7	3	8b7c97d0-58b8-4fea-9d81-4de08e415330	09:37:00	09:46:00	30	2	B2	P4	Ctenolabrus rupestris	10	1	11.4787	11.4787	2018	10	45	M	Labridae	Unknown	<15	Invertebrate predator	Resident	0.00977	3.07	Cryptobenthic	18	medium
Astan	mxAS	c(-3.96077, 48.7455)	-3.96077	48.7455	transect	2018-10-04	08:54:00	3.7	6.7	3	8b7c97d0-58b8-4fea-9d81-4de08e415330	09:37:00	09:46:00	30	2	B2	P4	Labrus bergylta	12	2	19.6377	39.2753	2018	10	45	M	Labridae	Unknown	>30	Invertebrate predator	Resident	0.00955	3.07	Nektobenthic	65.9	small
Astan	mxAS	c(-3.96077, 48.7455)	-3.96077	48.7455	transect	2018-10-04	08:54:00	3.7	6.7	3	8b7c97d0-58b8-4fea-9d81-4de08e415330	09:37:00	09:46:00	30	2	B2	P4	Labrus bergylta	15	1	38.9586	38.9586	2018	10	45	M	Labridae	Unknown	>30	Invertebrate predator	Resident	0.00955	3.07	Nektobenthic	65.9	small
Astan	mxAS	c(-3.96077, 48.7455)	-3.96077	48.7455	transect	2018-10-04	08:54:00	3.7	6.7	3	8b7c97d0-58b8-4fea-9d81-4de08e415330	09:37:00	09:46:00	30	2	B2	P4	Labrus bergylta	20	2	94.2249	188.45	2018	10	45	M	Labridae	Unknown	>30	Invertebrate predator	Resident	0.00955	3.07	Nektobenthic	65.9	small
Astan	mxAS	c(-3.96077, 48.7455)	-3.96077	48.7455	transect	2018-10-04	08:54:00	3.7	6.7	3	8b7c97d0-58b8-4fea-9d81-4de08e415330	09:37:00	09:46:00	30	2	B2	P4	Labrus bergylta	22	1	126.253	126.253	2018	10	45	M	Labridae	Unknown	>30	Invertebrate predator	Resident	0.00955	3.07	Nektobenthic	65.9	medium
Astan	mxAS	c(-3.96077, 48.7455)	-3.96077	48.7455	transect	2018-10-04	08:54:00	3.7	6.7	3	8b7c97d0-58b8-4fea-9d81-4de08e415330	09:37:00	09:46:00	30	2	B2	P4	Labrus bergylta	25	1	186.93	186.93	2018	10	45	M	Labridae	Unknown	>30	Invertebrate predator	Resident	0.00955	3.07	Nektobenthic	65.9	medium
Astan	mxAS	c(-3.96077, 48.7455)	-3.96077	48.7455	transect	2018-10-04	08:54:00	3.7	6.7	3	8b7c97d0-58b8-4fea-9d81-4de08e415330	09:37:00	09:46:00	30	2	B2	P4	Pomatoschistus flavescens	3	2	0.192826	0.385653	2018	10	45	M	Gobiidae	sound producer	<15	Invertebrate predator	Resident	0.00676	3.05	Cryptobenthic	6	medium
Astan	mxAS	c(-3.96077, 48.7455)	-3.96077	48.7455	transect	2018-10-04	08:54:00	3.7	6.7	3	8b7c97d0-58b8-4fea-9d81-4de08e415330	09:37:00	09:46:00	30	2	B2	P4	Pomatoschistus flavescens	4	18	0.463692	8.34646	2018	10	45	M	Gobiidae	sound producer	<15	Invertebrate predator	Resident	0.00676	3.05	Cryptobenthic	6	large
Astan	mxAS	c(-3.96077, 48.7455)	-3.96077	48.7455	transect	2018-10-04	08:54:00	3.7	6.7	3	8b7c97d0-58b8-4fea-9d81-4de08e415330	09:37:00	09:46:00	30	2	B2	P4	Pomatoschistus flavescens	5	10	0.91581	9.1581	2018	10	45	M	Gobiidae	sound producer	<15	Invertebrate predator	Resident	0.00676	3.05	Cryptobenthic	6	large
Astan	mxAS	c(-3.96077, 48.7455)	-3.96077	48.7455	transect	2018-10-04	08:54:00	3.7	6.7	3	8b7c97d0-58b8-4fea-9d81-4de08e415330	09:37:00	09:46:00	30	2	B2	P4	Symphodus melops	16	1	47.075	47.075	2018	10	45	M	Labridae	sound producer	15-30	Invertebrate predator	Resident	0.00871	3.1	Nektobenthic	28	medium
Astan	mxAS	c(-3.96077, 48.7455)	-3.96077	48.7455	transect	2018-10-04	08:54:00	3.7	6.7	3	8b7c97d0-58b8-4fea-9d81-4de08e415330	09:37:00	09:46:00	30	2	B2	P4	Symphodus melops	20	1	94.018	94.018	2018	10	45	M	Labridae	sound producer	15-30	Invertebrate predator	Resident	0.00871	3.1	Nektobenthic	28	large
Astan	mxAS	c(-3.96077, 48.7455)	-3.96077	48.7455	transect	2018-10-04	08:54:00	3.7	6.7	3	8b7c97d0-58b8-4fea-9d81-4de08e415330	09:37:00	09:46:00	30	4	H4	P2	Centrolabrus exoletus	8	2	4.57474	9.14948	2018	10	45	M	Labridae	Unknown	15-30	Invertebrate predator	Resident	0.00741	3.09	Cryptobenthic	18	medium
Astan	mxAS	c(-3.96077, 48.7455)	-3.96077	48.7455	transect	2018-10-04	08:54:00	3.7	6.7	3	8b7c97d0-58b8-4fea-9d81-4de08e415330	09:37:00	09:46:00	30	4	H4	P2	Pollachius pollachius	40	1	594.909	594.909	2018	10	45	M	Gadidae	sound producer	>30	Piscivorous predator	Wide_ranging	0.00692	3.08	Nektobenthic	130	small
Astan	mxAS	c(-3.96077, 48.7455)	-3.96077	48.7455	transect	2018-10-04	08:54:00	3.7	11.7	8	7e74f4fc-b39c-463c-8c23-12cc550ce726	09:22:00	09:29:00	30	2	B2	P2	Ctenolabrus rupestris	10	1	11.4787	11.4787	2018	10	45	M	Labridae	Unknown	<15	Invertebrate predator	Resident	0.00977	3.07	Cryptobenthic	18	medium
Astan	mxAS	c(-3.96077, 48.7455)	-3.96077	48.7455	transect	2018-10-04	08:54:00	3.7	11.7	8	7e74f4fc-b39c-463c-8c23-12cc550ce726	09:22:00	09:29:00	30	2	B2	P2	Labrus bergylta	12	2	19.6377	39.2753	2018	10	45	M	Labridae	Unknown	>30	Invertebrate predator	Resident	0.00955	3.07	Nektobenthic	65.9	small
Astan	mxAS	c(-3.96077, 48.7455)	-3.96077	48.7455	transect	2018-10-04	08:54:00	3.7	11.7	8	7e74f4fc-b39c-463c-8c23-12cc550ce726	09:22:00	09:29:00	30	2	B2	P2	Labrus bergylta	15	3	38.9586	116.876	2018	10	45	M	Labridae	Unknown	>30	Invertebrate predator	Resident	0.00955	3.07	Nektobenthic	65.9	small
Astan	mxAS	c(-3.96077, 48.7455)	-3.96077	48.7455	transect	2018-10-04	08:54:00	3.7	11.7	8	7e74f4fc-b39c-463c-8c23-12cc550ce726	09:22:00	09:29:00	30	2	B2	P2	Labrus bergylta	20	1	94.2249	94.2249	2018	10	45	M	Labridae	Unknown	>30	Invertebrate predator	Resident	0.00955	3.07	Nektobenthic	65.9	small
Astan	mxAS	c(-3.96077, 48.7455)	-3.96077	48.7455	transect	2018-10-04	08:54:00	3.7	11.7	8	7e74f4fc-b39c-463c-8c23-12cc550ce726	09:22:00	09:29:00	30	2	B2	P2	Labrus bergylta	25	2	186.93	373.86	2018	10	45	M	Labridae	Unknown	>30	Invertebrate predator	Resident	0.00955	3.07	Nektobenthic	65.9	medium
Astan	mxAS	c(-3.96077, 48.7455)	-3.96077	48.7455	transect	2018-10-04	08:54:00	3.7	11.7	8	7e74f4fc-b39c-463c-8c23-12cc550ce726	09:22:00	09:29:00	30	2	B2	P2	Labrus mixtus	7	1	3.62929	3.62929	2018	10	45	M	Labridae	sound producer	>30	Invertebrate predator	Resident	0.00871	3.1	Nektobenthic	40	small
Astan	mxAS	c(-3.96077, 48.7455)	-3.96077	48.7455	transect	2018-10-04	08:54:00	3.7	11.7	8	7e74f4fc-b39c-463c-8c23-12cc550ce726	09:22:00	09:29:00	30	2	B2	P2	Pomatoschistus flavescens	5	19	0.91581	17.4004	2018	10	45	M	Gobiidae	sound producer	<15	Invertebrate predator	Resident	0.00676	3.05	Cryptobenthic	6	large
Astan	mxAS	c(-3.96077, 48.7455)	-3.96077	48.7455	transect	2018-10-04	08:54:00	3.7	11.7	8	7e74f4fc-b39c-463c-8c23-12cc550ce726	09:22:00	09:29:00	30	4	H4	P4	Dicentrarchus labrax	35	1	429.504	429.504	2018	10	45	M	Autre	Unknown	>30	Piscivorous predator	Wide_ranging	0.00933	3.02	Nektobenthic	103	medium
Astan	mxAS	c(-3.96077, 48.7455)	-3.96077	48.7455	transect	2018-10-04	08:54:00	3.7	11.7	8	7e74f4fc-b39c-463c-8c23-12cc550ce726	09:22:00	09:29:00	30	4	H4	P4	Dicentrarchus labrax	40	4	642.84	2571.36	2018	10	45	M	Autre	Unknown	>30	Piscivorous predator	Wide_ranging	0.00933	3.02	Nektobenthic	103	medium
Astan	mxAS	c(-3.96077, 48.7455)	-3.96077	48.7455	transect	2018-10-04	08:54:00	3.7	11.7	8	7e74f4fc-b39c-463c-8c23-12cc550ce726	09:22:00	09:29:00	30	4	H4	P4	Dicentrarchus labrax	45	1	917.452	917.452	2018	10	45	M	Autre	Unknown	>30	Piscivorous predator	Wide_ranging	0.00933	3.02	Nektobenthic	103	medium
Astan	mxAS	c(-3.96077, 48.7455)	-3.96077	48.7455	transect	2018-10-04	08:54:00	3.7	11.7	8	7e74f4fc-b39c-463c-8c23-12cc550ce726	09:22:00	09:29:00	30	4	H4	P4	Labrus bergylta	14	1	31.5222	31.5222	2018	10	45	M	Labridae	Unknown	>30	Invertebrate predator	Resident	0.00955	3.07	Nektobenthic	65.9	small
Astan	mxAS	c(-3.96077, 48.7455)	-3.96077	48.7455	transect	2018-10-04	08:54:00	3.7	11.7	8	7e74f4fc-b39c-463c-8c23-12cc550ce726	09:22:00	09:29:00	30	4	H4	P4	Labrus bergylta	15	1	38.9586	38.9586	2018	10	45	M	Labridae	Unknown	>30	Invertebrate predator	Resident	0.00955	3.07	Nektobenthic	65.9	small
Astan	mxAS	c(-3.96077, 48.7455)	-3.96077	48.7455	transect	2018-10-04	08:54:00	3.7	11.7	8	7e74f4fc-b39c-463c-8c23-12cc550ce726	09:22:00	09:29:00	30	4	H4	P4	Labrus bergylta	20	1	94.2249	94.2249	2018	10	45	M	Labridae	Unknown	>30	Invertebrate predator	Resident	0.00955	3.07	Nektobenthic	65.9	small
Astan	mxAS	c(-3.96077, 48.7455)	-3.96077	48.7455	transect	2018-10-04	08:54:00	3.7	11.7	8	7e74f4fc-b39c-463c-8c23-12cc550ce726	09:22:00	09:29:00	30	4	H4	P4	Pollachius pollachius	30	1	245.267	245.267	2018	10	45	M	Gadidae	sound producer	>30	Piscivorous predator	Wide_ranging	0.00692	3.08	Nektobenthic	130	small
Astan	mxAS	c(-3.96077, 48.7455)	-3.96077	48.7455	transect	2021-06-07	15:19:00	7	15	8	4f04f591-103c-4124-a9b6-8401a8989b1e	16:08:00	16:10:00	30	2	B2	P2	Labrus bergylta	12	1	19.6377	19.6377	2021	6	63	M	Labridae	Unknown	>30	Invertebrate predator	Resident	0.00955	3.07	Nektobenthic	65.9	small
Astan	mxAS	c(-3.96077, 48.7455)	-3.96077	48.7455	transect	2021-06-07	15:19:00	7	15	8	4f04f591-103c-4124-a9b6-8401a8989b1e	16:08:00	16:10:00	30	2	B2	P2	Labrus bergylta	25	1	186.93	186.93	2021	6	63	M	Labridae	Unknown	>30	Invertebrate predator	Resident	0.00955	3.07	Nektobenthic	65.9	medium
Astan	mxAS	c(-3.96077, 48.7455)	-3.96077	48.7455	transect	2021-06-07	15:19:00	7	15	8	4f04f591-103c-4124-a9b6-8401a8989b1e	16:08:00	16:10:00	30	4	H4	P3	NoSpecies	NA	0	NA	NA	2021	6	63	M	NA	NA	NA	NA	NA	NA	NA	NA	NA	NA
Astan	mxAS	c(-3.96077, 48.7455)	-3.96077	48.7455	transect	2021-06-07	15:19:00	7	15	8	4f04f591-103c-4124-a9b6-8401a8989b1e	16:10:00	16:12:00	30	2	B2	P2	Labrus bergylta	20	1	94.2249	94.2249	2021	6	63	M	Labridae	Unknown	>30	Invertebrate predator	Resident	0.00955	3.07	Nektobenthic	65.9	small
Astan	mxAS	c(-3.96077, 48.7455)	-3.96077	48.7455	transect	2021-06-07	15:19:00	7	15	8	4f04f591-103c-4124-a9b6-8401a8989b1e	16:10:00	16:12:00	30	4	H4	P3	Pollachius pollachius	70	1	3334.33	3334.33	2021	6	63	M	Gadidae	sound producer	>30	Piscivorous predator	Wide_ranging	0.00692	3.08	Nektobenthic	130	medium
Astan	mxAS	c(-3.96077, 48.7455)	-3.96077	48.7455	transect	2021-06-07	15:19:00	7	15	8	4f04f591-103c-4124-a9b6-8401a8989b1e	16:12:00	16:15:00	30	2	B2	P2	Labrus bergylta	30	1	327.164	327.164	2021	6	63	M	Labridae	Unknown	>30	Invertebrate predator	Resident	0.00955	3.07	Nektobenthic	65.9	medium
Astan	mxAS	c(-3.96077, 48.7455)	-3.96077	48.7455	transect	2021-06-07	15:19:00	7	25	18	346a725a-779e-4c5e-b773-1d90fdbef938	15:26:00	15:28:00	30	2	B2	P2	Ctenolabrus rupestris	4	3	0.688999	2.067	2021	6	63	M	Labridae	Unknown	<15	Invertebrate predator	Resident	0.00977	3.07	Cryptobenthic	18	small
Astan	mxAS	c(-3.96077, 48.7455)	-3.96077	48.7455	transect	2021-06-07	15:19:00	7	25	18	346a725a-779e-4c5e-b773-1d90fdbef938	15:26:00	15:28:00	30	2	B2	P2	Ctenolabrus rupestris	8	1	5.78603	5.78603	2021	6	63	M	Labridae	Unknown	<15	Invertebrate predator	Resident	0.00977	3.07	Cryptobenthic	18	medium
Astan	mxAS	c(-3.96077, 48.7455)	-3.96077	48.7455	transect	2021-06-07	15:19:00	7	25	18	346a725a-779e-4c5e-b773-1d90fdbef938	15:26:00	15:28:00	30	2	B2	P2	Ctenolabrus rupestris	10	2	11.4787	22.9575	2021	6	63	M	Labridae	Unknown	<15	Invertebrate predator	Resident	0.00977	3.07	Cryptobenthic	18	medium
Astan	mxAS	c(-3.96077, 48.7455)	-3.96077	48.7455	transect	2021-06-07	15:19:00	7	25	18	346a725a-779e-4c5e-b773-1d90fdbef938	15:26:00	15:28:00	30	2	B2	P2	Labrus bergylta	30	1	327.164	327.164	2021	6	63	M	Labridae	Unknown	>30	Invertebrate predator	Resident	0.00955	3.07	Nektobenthic	65.9	medium
Astan	mxAS	c(-3.96077, 48.7455)	-3.96077	48.7455	transect	2021-06-07	15:19:00	7	25	18	346a725a-779e-4c5e-b773-1d90fdbef938	15:26:00	15:28:00	30	2	B2	P2	Labrus bergylta	35	2	525.161	1050.32	2021	6	63	M	Labridae	Unknown	>30	Invertebrate predator	Resident	0.00955	3.07	Nektobenthic	65.9	medium
Astan	mxAS	c(-3.96077, 48.7455)	-3.96077	48.7455	transect	2021-06-07	15:19:00	7	25	18	346a725a-779e-4c5e-b773-1d90fdbef938	15:26:00	15:28:00	30	2	B2	P2	Labrus mixtus	15	1	38.5391	38.5391	2021	6	63	M	Labridae	sound producer	>30	Invertebrate predator	Resident	0.00871	3.1	Nektobenthic	40	medium
Astan	mxAS	c(-3.96077, 48.7455)	-3.96077	48.7455	transect	2021-06-07	15:19:00	7	25	18	346a725a-779e-4c5e-b773-1d90fdbef938	15:26:00	15:28:00	30	2	B2	P2	Labrus mixtus	20	1	94.018	94.018	2021	6	63	M	Labridae	sound producer	>30	Invertebrate predator	Resident	0.00871	3.1	Nektobenthic	40	medium
Astan	mxAS	c(-3.96077, 48.7455)	-3.96077	48.7455	transect	2021-06-07	15:19:00	7	25	18	346a725a-779e-4c5e-b773-1d90fdbef938	15:26:00	15:28:00	30	2	B2	P2	Pollachius pollachius	25	2	139.882	279.764	2021	6	63	M	Gadidae	sound producer	>30	Piscivorous predator	Wide_ranging	0.00692	3.08	Nektobenthic	130	small
Astan	mxAS	c(-3.96077, 48.7455)	-3.96077	48.7455	transect	2021-06-07	15:19:00	7	25	18	346a725a-779e-4c5e-b773-1d90fdbef938	15:26:00	15:28:00	30	2	B2	P2	Pollachius pollachius	35	1	394.308	394.308	2021	6	63	M	Gadidae	sound producer	>30	Piscivorous predator	Wide_ranging	0.00692	3.08	Nektobenthic	130	small
Astan	mxAS	c(-3.96077, 48.7455)	-3.96077	48.7455	transect	2021-06-07	15:19:00	7	25	18	346a725a-779e-4c5e-b773-1d90fdbef938	15:26:00	15:28:00	30	2	B2	P2	Pollachius pollachius	40	1	594.909	594.909	2021	6	63	M	Gadidae	sound producer	>30	Piscivorous predator	Wide_ranging	0.00692	3.08	Nektobenthic	130	small
Astan	mxAS	c(-3.96077, 48.7455)	-3.96077	48.7455	transect	2021-06-07	15:19:00	7	25	18	346a725a-779e-4c5e-b773-1d90fdbef938	15:26:00	15:28:00	30	4	H4	P3	Ctenolabrus rupestris	7	1	3.84013	3.84013	2021	6	63	M	Labridae	Unknown	<15	Invertebrate predator	Resident	0.00977	3.07	Cryptobenthic	18	medium
Astan	mxAS	c(-3.96077, 48.7455)	-3.96077	48.7455	transect	2021-06-07	15:19:00	7	25	18	346a725a-779e-4c5e-b773-1d90fdbef938	15:26:00	15:28:00	30	4	H4	P3	Ctenolabrus rupestris	10	2	11.4787	22.9575	2021	6	63	M	Labridae	Unknown	<15	Invertebrate predator	Resident	0.00977	3.07	Cryptobenthic	18	medium
Astan	mxAS	c(-3.96077, 48.7455)	-3.96077	48.7455	transect	2021-06-07	15:19:00	7	25	18	346a725a-779e-4c5e-b773-1d90fdbef938	15:26:00	15:28:00	30	4	H4	P3	Labrus mixtus	15	1	38.5391	38.5391	2021	6	63	M	Labridae	sound producer	>30	Invertebrate predator	Resident	0.00871	3.1	Nektobenthic	40	medium
Astan	mxAS	c(-3.96077, 48.7455)	-3.96077	48.7455	transect	2021-06-07	15:19:00	7	25	18	346a725a-779e-4c5e-b773-1d90fdbef938	15:28:00	15:31:00	30	2	B2	P2	Centrolabrus exoletus	5	12	1.07062	12.8474	2021	6	63	M	Labridae	Unknown	15-30	Invertebrate predator	Resident	0.00741	3.09	Cryptobenthic	18	small
Astan	mxAS	c(-3.96077, 48.7455)	-3.96077	48.7455	transect	2021-06-07	15:19:00	7	25	18	346a725a-779e-4c5e-b773-1d90fdbef938	15:28:00	15:31:00	30	2	B2	P2	Ctenolabrus rupestris	6	1	2.39232	2.39232	2021	6	63	M	Labridae	Unknown	<15	Invertebrate predator	Resident	0.00977	3.07	Cryptobenthic	18	medium
Astan	mxAS	c(-3.96077, 48.7455)	-3.96077	48.7455	transect	2021-06-07	15:19:00	7	25	18	346a725a-779e-4c5e-b773-1d90fdbef938	15:28:00	15:31:00	30	2	B2	P2	Ctenolabrus rupestris	8	2	5.78603	11.5721	2021	6	63	M	Labridae	Unknown	<15	Invertebrate predator	Resident	0.00977	3.07	Cryptobenthic	18	medium
Astan	mxAS	c(-3.96077, 48.7455)	-3.96077	48.7455	transect	2021-06-07	15:19:00	7	25	18	346a725a-779e-4c5e-b773-1d90fdbef938	15:28:00	15:31:00	30	2	B2	P2	Labrus bergylta	25	1	186.93	186.93	2021	6	63	M	Labridae	Unknown	>30	Invertebrate predator	Resident	0.00955	3.07	Nektobenthic	65.9	medium
Astan	mxAS	c(-3.96077, 48.7455)	-3.96077	48.7455	transect	2021-06-07	15:19:00	7	25	18	346a725a-779e-4c5e-b773-1d90fdbef938	15:28:00	15:31:00	30	2	B2	P2	Labrus bergylta	30	1	327.164	327.164	2021	6	63	M	Labridae	Unknown	>30	Invertebrate predator	Resident	0.00955	3.07	Nektobenthic	65.9	medium
Astan	mxAS	c(-3.96077, 48.7455)	-3.96077	48.7455	transect	2021-06-07	15:19:00	7	25	18	346a725a-779e-4c5e-b773-1d90fdbef938	15:28:00	15:31:00	30	2	B2	P2	Labrus mixtus	20	2	94.018	188.036	2021	6	63	M	Labridae	sound producer	>30	Invertebrate predator	Resident	0.00871	3.1	Nektobenthic	40	medium
Astan	mxAS	c(-3.96077, 48.7455)	-3.96077	48.7455	transect	2021-06-07	15:19:00	7	25	18	346a725a-779e-4c5e-b773-1d90fdbef938	15:28:00	15:31:00	30	2	B2	P2	Labrus mixtus	30	2	330.441	660.882	2021	6	63	M	Labridae	sound producer	>30	Invertebrate predator	Resident	0.00871	3.1	Nektobenthic	40	large
Astan	mxAS	c(-3.96077, 48.7455)	-3.96077	48.7455	transect	2021-06-07	15:19:00	7	25	18	346a725a-779e-4c5e-b773-1d90fdbef938	15:28:00	15:31:00	30	2	B2	P2	Pollachius pollachius	40	1	594.909	594.909	2021	6	63	M	Gadidae	sound producer	>30	Piscivorous predator	Wide_ranging	0.00692	3.08	Nektobenthic	130	small
Astan	mxAS	c(-3.96077, 48.7455)	-3.96077	48.7455	transect	2021-06-07	15:19:00	7	25	18	346a725a-779e-4c5e-b773-1d90fdbef938	15:28:00	15:31:00	30	4	H4	P3	Ctenolabrus rupestris	5	1	1.36689	1.36689	2021	6	63	M	Labridae	Unknown	<15	Invertebrate predator	Resident	0.00977	3.07	Cryptobenthic	18	small
Astan	mxAS	c(-3.96077, 48.7455)	-3.96077	48.7455	transect	2021-06-07	15:19:00	7	25	18	346a725a-779e-4c5e-b773-1d90fdbef938	15:28:00	15:31:00	30	4	H4	P3	Ctenolabrus rupestris	8	1	5.78603	5.78603	2021	6	63	M	Labridae	Unknown	<15	Invertebrate predator	Resident	0.00977	3.07	Cryptobenthic	18	medium
Astan	mxAS	c(-3.96077, 48.7455)	-3.96077	48.7455	transect	2021-06-07	15:19:00	7	25	18	346a725a-779e-4c5e-b773-1d90fdbef938	15:28:00	15:31:00	30	4	H4	P3	Ctenolabrus rupestris	10	1	11.4787	11.4787	2021	6	63	M	Labridae	Unknown	<15	Invertebrate predator	Resident	0.00977	3.07	Cryptobenthic	18	medium
Astan	mxAS	c(-3.96077, 48.7455)	-3.96077	48.7455	transect	2021-06-07	15:19:00	7	25	18	346a725a-779e-4c5e-b773-1d90fdbef938	15:28:00	15:31:00	30	4	H4	P3	Labrus bergylta	15	1	38.9586	38.9586	2021	6	63	M	Labridae	Unknown	>30	Invertebrate predator	Resident	0.00955	3.07	Nektobenthic	65.9	small
Astan	mxAS	c(-3.96077, 48.7455)	-3.96077	48.7455	transect	2021-06-07	15:19:00	7	25	18	346a725a-779e-4c5e-b773-1d90fdbef938	15:28:00	15:31:00	30	4	H4	P3	Labrus bergylta	20	1	94.2249	94.2249	2021	6	63	M	Labridae	Unknown	>30	Invertebrate predator	Resident	0.00955	3.07	Nektobenthic	65.9	small
Astan	mxAS	c(-3.96077, 48.7455)	-3.96077	48.7455	transect	2021-06-07	15:19:00	7	25	18	346a725a-779e-4c5e-b773-1d90fdbef938	15:28:00	15:31:00	30	4	H4	P3	Pomatoschistus flavescens	1	60	0.00676	0.4056	2021	6	63	M	Gobiidae	sound producer	<15	Invertebrate predator	Resident	0.00676	3.05	Cryptobenthic	6	small
Astan	mxAS	c(-3.96077, 48.7455)	-3.96077	48.7455	transect	2021-06-07	15:19:00	7	25	18	346a725a-779e-4c5e-b773-1d90fdbef938	15:31:00	15:34:00	30	2	B2	P2	Ctenolabrus rupestris	4	2	0.688999	1.378	2021	6	63	M	Labridae	Unknown	<15	Invertebrate predator	Resident	0.00977	3.07	Cryptobenthic	18	small
Astan	mxAS	c(-3.96077, 48.7455)	-3.96077	48.7455	transect	2021-06-07	15:19:00	7	25	18	346a725a-779e-4c5e-b773-1d90fdbef938	15:31:00	15:34:00	30	2	B2	P2	Dicentrarchus labrax	35	1	429.504	429.504	2021	6	63	M	Autre	Unknown	>30	Piscivorous predator	Wide_ranging	0.00933	3.02	Nektobenthic	103	medium
Astan	mxAS	c(-3.96077, 48.7455)	-3.96077	48.7455	transect	2021-06-07	15:19:00	7	25	18	346a725a-779e-4c5e-b773-1d90fdbef938	15:31:00	15:34:00	30	2	B2	P2	Labrus bergylta	20	1	94.2249	94.2249	2021	6	63	M	Labridae	Unknown	>30	Invertebrate predator	Resident	0.00955	3.07	Nektobenthic	65.9	small
Astan	mxAS	c(-3.96077, 48.7455)	-3.96077	48.7455	transect	2021-06-07	15:19:00	7	25	18	346a725a-779e-4c5e-b773-1d90fdbef938	15:31:00	15:34:00	30	2	B2	P2	Labrus bergylta	30	2	327.164	654.328	2021	6	63	M	Labridae	Unknown	>30	Invertebrate predator	Resident	0.00955	3.07	Nektobenthic	65.9	medium
Astan	mxAS	c(-3.96077, 48.7455)	-3.96077	48.7455	transect	2021-06-07	15:19:00	7	25	18	346a725a-779e-4c5e-b773-1d90fdbef938	15:31:00	15:34:00	30	2	B2	P2	Labrus bergylta	33	1	438.37	438.37	2021	6	63	M	Labridae	Unknown	>30	Invertebrate predator	Resident	0.00955	3.07	Nektobenthic	65.9	medium
Astan	mxAS	c(-3.96077, 48.7455)	-3.96077	48.7455	transect	2021-06-07	15:19:00	7	25	18	346a725a-779e-4c5e-b773-1d90fdbef938	15:31:00	15:34:00	30	4	H4	P3	Ctenolabrus rupestris	4	2	0.688999	1.378	2021	6	63	M	Labridae	Unknown	<15	Invertebrate predator	Resident	0.00977	3.07	Cryptobenthic	18	small
Astan	mxAS	c(-3.96077, 48.7455)	-3.96077	48.7455	transect	2021-06-07	15:19:00	7	25	18	346a725a-779e-4c5e-b773-1d90fdbef938	15:31:00	15:34:00	30	4	H4	P3	Ctenolabrus rupestris	7	2	3.84013	7.68025	2021	6	63	M	Labridae	Unknown	<15	Invertebrate predator	Resident	0.00977	3.07	Cryptobenthic	18	medium
Astan	mxAS	c(-3.96077, 48.7455)	-3.96077	48.7455	transect	2021-06-07	15:19:00	7	25	18	346a725a-779e-4c5e-b773-1d90fdbef938	15:31:00	15:34:00	30	4	H4	P3	Ctenolabrus rupestris	12	2	20.09	40.1801	2021	6	63	M	Labridae	Unknown	<15	Invertebrate predator	Resident	0.00977	3.07	Cryptobenthic	18	large
Astan	mxAS	c(-3.96077, 48.7455)	-3.96077	48.7455	transect	2021-06-09	12:27:00	3	11	8	c8abb123-1bce-4600-840a-0d376f712345	13:21:00	13:24:00	30	2	B2	P3	NoSpecies	NA	0	NA	NA	2021	6	71	H	NA	NA	NA	NA	NA	NA	NA	NA	NA	NA
Astan	mxAS	c(-3.96077, 48.7455)	-3.96077	48.7455	transect	2021-06-09	12:27:00	3	11	8	c8abb123-1bce-4600-840a-0d376f712345	13:24:00	13:27:00	30	2	B2	P3	Symphodus melops	10	1	10.9652	10.9652	2021	6	71	H	Labridae	sound producer	15-30	Invertebrate predator	Resident	0.00871	3.1	Nektobenthic	28	medium
Astan	mxAS	c(-3.96077, 48.7455)	-3.96077	48.7455	transect	2021-06-09	12:27:00	3	11	8	c8abb123-1bce-4600-840a-0d376f712345	13:27:00	13:30:00	30	2	B2	P3	Labrus bergylta	15	1	38.9586	38.9586	2021	6	71	H	Labridae	Unknown	>30	Invertebrate predator	Resident	0.00955	3.07	Nektobenthic	65.9	small
Astan	mxAS	c(-3.96077, 48.7455)	-3.96077	48.7455	transect	2021-06-09	12:27:00	3	11	8	c8abb123-1bce-4600-840a-0d376f712345	13:27:00	13:30:00	30	2	B2	P3	Labrus bergylta	20	2	94.2249	188.45	2021	6	71	H	Labridae	Unknown	>30	Invertebrate predator	Resident	0.00955	3.07	Nektobenthic	65.9	small
Astan	mxAS	c(-3.96077, 48.7455)	-3.96077	48.7455	transect	2021-06-09	12:27:00	3	11	8	c8abb123-1bce-4600-840a-0d376f712345	13:27:00	13:30:00	30	2	B2	P3	Labrus bergylta	25	2	186.93	373.86	2021	6	71	H	Labridae	Unknown	>30	Invertebrate predator	Resident	0.00955	3.07	Nektobenthic	65.9	medium
Astan	mxAS	c(-3.96077, 48.7455)	-3.96077	48.7455	transect	2021-06-09	12:27:00	3	11	8	c8abb123-1bce-4600-840a-0d376f712345	13:27:00	13:30:00	30	2	B2	P3	Labrus bergylta	30	1	327.164	327.164	2021	6	71	H	Labridae	Unknown	>30	Invertebrate predator	Resident	0.00955	3.07	Nektobenthic	65.9	medium
Astan	mxAS	c(-3.96077, 48.7455)	-3.96077	48.7455	transect	2021-06-09	12:27:00	3	11	8	c8abb123-1bce-4600-840a-0d376f712345	13:27:00	13:30:00	30	4	H4	P2	NoSpecies	NA	0	NA	NA	2021	6	71	H	NA	NA	NA	NA	NA	NA	NA	NA	NA	NA
Astan	mxAS	c(-3.96077, 48.7455)	-3.96077	48.7455	transect	2024-09-23	16:00:00	2	5	3	81094db8-9550-4ee3-a2bf-cff83e83a4b9	17:10:00	17:22:00	30	2	B2	P6	Centrolabrus exoletus	6	3	1.88064	5.64192	2024	9	67	H	Labridae	Unknown	15-30	Invertebrate predator	Resident	0.00741	3.09	Cryptobenthic	18	medium
Astan	mxAS	c(-3.96077, 48.7455)	-3.96077	48.7455	transect	2024-09-23	16:00:00	2	5	3	81094db8-9550-4ee3-a2bf-cff83e83a4b9	17:10:00	17:22:00	30	2	B2	P6	Centrolabrus exoletus	8	1	4.57474	4.57474	2024	9	67	H	Labridae	Unknown	15-30	Invertebrate predator	Resident	0.00741	3.09	Cryptobenthic	18	medium
Astan	mxAS	c(-3.96077, 48.7455)	-3.96077	48.7455	transect	2024-09-23	16:00:00	2	5	3	81094db8-9550-4ee3-a2bf-cff83e83a4b9	17:10:00	17:22:00	30	2	B2	P6	Centrolabrus exoletus	11	1	12.2383	12.2383	2024	9	67	H	Labridae	Unknown	15-30	Invertebrate predator	Resident	0.00741	3.09	Cryptobenthic	18	medium
Astan	mxAS	c(-3.96077, 48.7455)	-3.96077	48.7455	transect	2024-09-23	16:00:00	2	5	3	81094db8-9550-4ee3-a2bf-cff83e83a4b9	17:10:00	17:22:00	30	2	B2	P6	Ctenolabrus rupestris	8	3	5.78603	17.3581	2024	9	67	H	Labridae	Unknown	<15	Invertebrate predator	Resident	0.00977	3.07	Cryptobenthic	18	medium
Astan	mxAS	c(-3.96077, 48.7455)	-3.96077	48.7455	transect	2024-09-23	16:00:00	2	5	3	81094db8-9550-4ee3-a2bf-cff83e83a4b9	17:10:00	17:22:00	30	2	B2	P6	Ctenolabrus rupestris	10	1	11.4787	11.4787	2024	9	67	H	Labridae	Unknown	<15	Invertebrate predator	Resident	0.00977	3.07	Cryptobenthic	18	medium
Astan	mxAS	c(-3.96077, 48.7455)	-3.96077	48.7455	transect	2024-09-23	16:00:00	2	5	3	81094db8-9550-4ee3-a2bf-cff83e83a4b9	17:10:00	17:22:00	30	2	B2	P6	Labrus bergylta	12	1	19.6377	19.6377	2024	9	67	H	Labridae	Unknown	>30	Invertebrate predator	Resident	0.00955	3.07	Nektobenthic	65.9	small
Astan	mxAS	c(-3.96077, 48.7455)	-3.96077	48.7455	transect	2024-09-23	16:00:00	2	5	3	81094db8-9550-4ee3-a2bf-cff83e83a4b9	17:10:00	17:22:00	30	2	B2	P6	Labrus bergylta	16	1	47.4954	47.4954	2024	9	67	H	Labridae	Unknown	>30	Invertebrate predator	Resident	0.00955	3.07	Nektobenthic	65.9	small
Astan	mxAS	c(-3.96077, 48.7455)	-3.96077	48.7455	transect	2024-09-23	16:00:00	2	5	3	81094db8-9550-4ee3-a2bf-cff83e83a4b9	17:10:00	17:22:00	30	2	B2	P6	Labrus bergylta	22	1	126.253	126.253	2024	9	67	H	Labridae	Unknown	>30	Invertebrate predator	Resident	0.00955	3.07	Nektobenthic	65.9	medium
Astan	mxAS	c(-3.96077, 48.7455)	-3.96077	48.7455	transect	2024-09-23	16:00:00	2	5	3	81094db8-9550-4ee3-a2bf-cff83e83a4b9	17:10:00	17:22:00	30	2	B2	P6	Labrus bergylta	24	1	164.912	164.912	2024	9	67	H	Labridae	Unknown	>30	Invertebrate predator	Resident	0.00955	3.07	Nektobenthic	65.9	medium
Astan	mxAS	c(-3.96077, 48.7455)	-3.96077	48.7455	transect	2024-09-23	16:00:00	2	5	3	81094db8-9550-4ee3-a2bf-cff83e83a4b9	17:10:00	17:22:00	30	2	B2	P6	Pomatoschistus flavescens	4	1	0.463692	0.463692	2024	9	67	H	Gobiidae	sound producer	<15	Invertebrate predator	Resident	0.00676	3.05	Cryptobenthic	6	large
Astan	mxAS	c(-3.96077, 48.7455)	-3.96077	48.7455	transect	2024-09-23	16:00:00	2	5	3	81094db8-9550-4ee3-a2bf-cff83e83a4b9	17:10:00	17:22:00	30	2	B2	P6	Pomatoschistus flavescens	5	1	0.91581	0.91581	2024	9	67	H	Gobiidae	sound producer	<15	Invertebrate predator	Resident	0.00676	3.05	Cryptobenthic	6	large
Astan	mxAS	c(-3.96077, 48.7455)	-3.96077	48.7455	transect	2024-09-23	16:00:00	2	5	3	81094db8-9550-4ee3-a2bf-cff83e83a4b9	17:10:00	17:22:00	30	2	B2	P6	Pomatoschistus flavescens	6	4	1.59701	6.38805	2024	9	67	H	Gobiidae	sound producer	<15	Invertebrate predator	Resident	0.00676	3.05	Cryptobenthic	6	large
Astan	mxAS	c(-3.96077, 48.7455)	-3.96077	48.7455	transect	2024-09-23	16:00:00	2	5	3	81094db8-9550-4ee3-a2bf-cff83e83a4b9	17:10:00	17:22:00	30	2	B2	P6	Symphodus melops	10	1	10.9652	10.9652	2024	9	67	H	Labridae	sound producer	15-30	Invertebrate predator	Resident	0.00871	3.1	Nektobenthic	28	medium
Astan	mxAS	c(-3.96077, 48.7455)	-3.96077	48.7455	transect	2024-09-23	16:00:00	2	5	3	81094db8-9550-4ee3-a2bf-cff83e83a4b9	17:10:00	17:22:00	30	4	H4	P2	Centrolabrus exoletus	5	10	1.07062	10.7062	2024	9	67	H	Labridae	Unknown	15-30	Invertebrate predator	Resident	0.00741	3.09	Cryptobenthic	18	small
Astan	mxAS	c(-3.96077, 48.7455)	-3.96077	48.7455	transect	2024-09-23	16:00:00	2	5	3	81094db8-9550-4ee3-a2bf-cff83e83a4b9	17:10:00	17:22:00	30	4	H4	P2	Centrolabrus exoletus	8	10	4.57474	45.7474	2024	9	67	H	Labridae	Unknown	15-30	Invertebrate predator	Resident	0.00741	3.09	Cryptobenthic	18	medium
Astan	mxAS	c(-3.96077, 48.7455)	-3.96077	48.7455	transect	2024-09-23	16:00:00	2	5	3	81094db8-9550-4ee3-a2bf-cff83e83a4b9	17:10:00	17:22:00	30	4	H4	P2	Symphodus melops	18	1	67.8208	67.8208	2024	9	67	H	Labridae	sound producer	15-30	Invertebrate predator	Resident	0.00871	3.1	Nektobenthic	28	medium
Astan	mxAS	c(-3.96077, 48.7455)	-3.96077	48.7455	transect	2024-09-23	16:00:00	2	5	3	81094db8-9550-4ee3-a2bf-cff83e83a4b9	17:10:00	17:22:00	30	4	H4	P2	Symphodus melops	20	1	94.018	94.018	2024	9	67	H	Labridae	sound producer	15-30	Invertebrate predator	Resident	0.00871	3.1	Nektobenthic	28	large
Astan	mxAS	c(-3.96077, 48.7455)	-3.96077	48.7455	transect	2024-09-23	16:00:00	3	11	8	0437b1c5-09bd-462c-b049-0c52ea7aab47	16:54:00	17:05:00	30	2	B2	P2	Centrolabrus exoletus	5	4	1.07062	4.28248	2024	9	67	H	Labridae	Unknown	15-30	Invertebrate predator	Resident	0.00741	3.09	Cryptobenthic	18	small
Astan	mxAS	c(-3.96077, 48.7455)	-3.96077	48.7455	transect	2024-09-23	16:00:00	3	11	8	0437b1c5-09bd-462c-b049-0c52ea7aab47	16:54:00	17:05:00	30	2	B2	P2	Centrolabrus exoletus	6	2	1.88064	3.76128	2024	9	67	H	Labridae	Unknown	15-30	Invertebrate predator	Resident	0.00741	3.09	Cryptobenthic	18	medium
Astan	mxAS	c(-3.96077, 48.7455)	-3.96077	48.7455	transect	2024-09-23	16:00:00	3	11	8	0437b1c5-09bd-462c-b049-0c52ea7aab47	16:54:00	17:05:00	30	2	B2	P2	Centrolabrus exoletus	8	2	4.57474	9.14948	2024	9	67	H	Labridae	Unknown	15-30	Invertebrate predator	Resident	0.00741	3.09	Cryptobenthic	18	medium
Astan	mxAS	c(-3.96077, 48.7455)	-3.96077	48.7455	transect	2024-09-23	16:00:00	3	11	8	0437b1c5-09bd-462c-b049-0c52ea7aab47	16:54:00	17:05:00	30	2	B2	P2	Centrolabrus exoletus	10	6	9.11629	54.6977	2024	9	67	H	Labridae	Unknown	15-30	Invertebrate predator	Resident	0.00741	3.09	Cryptobenthic	18	medium
Astan	mxAS	c(-3.96077, 48.7455)	-3.96077	48.7455	transect	2024-09-23	16:00:00	3	11	8	0437b1c5-09bd-462c-b049-0c52ea7aab47	16:54:00	17:05:00	30	2	B2	P2	Ctenolabrus rupestris	8	3	5.78603	17.3581	2024	9	67	H	Labridae	Unknown	<15	Invertebrate predator	Resident	0.00977	3.07	Cryptobenthic	18	medium
Astan	mxAS	c(-3.96077, 48.7455)	-3.96077	48.7455	transect	2024-09-23	16:00:00	3	11	8	0437b1c5-09bd-462c-b049-0c52ea7aab47	16:54:00	17:05:00	30	2	B2	P2	Ctenolabrus rupestris	10	4	11.4787	45.915	2024	9	67	H	Labridae	Unknown	<15	Invertebrate predator	Resident	0.00977	3.07	Cryptobenthic	18	medium
Astan	mxAS	c(-3.96077, 48.7455)	-3.96077	48.7455	transect	2024-09-23	16:00:00	3	11	8	0437b1c5-09bd-462c-b049-0c52ea7aab47	16:54:00	17:05:00	30	2	B2	P2	Labrus bergylta	15	1	38.9586	38.9586	2024	9	67	H	Labridae	Unknown	>30	Invertebrate predator	Resident	0.00955	3.07	Nektobenthic	65.9	small
Astan	mxAS	c(-3.96077, 48.7455)	-3.96077	48.7455	transect	2024-09-23	16:00:00	3	11	8	0437b1c5-09bd-462c-b049-0c52ea7aab47	16:54:00	17:05:00	30	2	B2	P2	Labrus bergylta	20	4	94.2249	376.899	2024	9	67	H	Labridae	Unknown	>30	Invertebrate predator	Resident	0.00955	3.07	Nektobenthic	65.9	small
Astan	mxAS	c(-3.96077, 48.7455)	-3.96077	48.7455	transect	2024-09-23	16:00:00	3	11	8	0437b1c5-09bd-462c-b049-0c52ea7aab47	16:54:00	17:05:00	30	2	B2	P2	Labrus bergylta	25	1	186.93	186.93	2024	9	67	H	Labridae	Unknown	>30	Invertebrate predator	Resident	0.00955	3.07	Nektobenthic	65.9	medium
Astan	mxAS	c(-3.96077, 48.7455)	-3.96077	48.7455	transect	2024-09-23	16:00:00	3	11	8	0437b1c5-09bd-462c-b049-0c52ea7aab47	16:54:00	17:05:00	30	4	H4	P6	Centrolabrus exoletus	4	1	0.537259	0.537259	2024	9	67	H	Labridae	Unknown	15-30	Invertebrate predator	Resident	0.00741	3.09	Cryptobenthic	18	small
Astan	mxAS	c(-3.96077, 48.7455)	-3.96077	48.7455	transect	2024-09-23	16:00:00	3	11	8	0437b1c5-09bd-462c-b049-0c52ea7aab47	16:54:00	17:05:00	30	4	H4	P6	Centrolabrus exoletus	10	1	9.11629	9.11629	2024	9	67	H	Labridae	Unknown	15-30	Invertebrate predator	Resident	0.00741	3.09	Cryptobenthic	18	medium
Astan	mxAS	c(-3.96077, 48.7455)	-3.96077	48.7455	transect	2024-09-23	16:00:00	3	11	8	0437b1c5-09bd-462c-b049-0c52ea7aab47	16:54:00	17:05:00	30	4	H4	P6	Labrus bergylta	30	1	327.164	327.164	2024	9	67	H	Labridae	Unknown	>30	Invertebrate predator	Resident	0.00955	3.07	Nektobenthic	65.9	medium
Astan	mxAS	c(-3.96077, 48.7455)	-3.96077	48.7455	transect	2024-09-23	16:00:00	3	11	8	0437b1c5-09bd-462c-b049-0c52ea7aab47	16:54:00	17:05:00	30	4	H4	P6	Pollachius pollachius	25	1	139.882	139.882	2024	9	67	H	Gadidae	sound producer	>30	Piscivorous predator	Wide_ranging	0.00692	3.08	Nektobenthic	130	small
Astan	mxAS	c(-3.96077, 48.7455)	-3.96077	48.7455	transect	2024-09-23	16:00:00	3	11	8	0437b1c5-09bd-462c-b049-0c52ea7aab47	16:54:00	17:05:00	30	4	H4	P6	Pollachius pollachius	35	1	394.308	394.308	2024	9	67	H	Gadidae	sound producer	>30	Piscivorous predator	Wide_ranging	0.00692	3.08	Nektobenthic	130	small
La Vieille	mxVI	c(-3.90296, 48.71047)	-3.90296	48.7105	transect	2018-09-17	15:03:00	5.5	8.5	3	40327d21-a806-4175-aa88-8849870780ce	15:45:00	15:53:00	30	2	B2	P4	Centrolabrus exoletus	5	1	1.07062	1.07062	2018	9	34	L	Labridae	Unknown	15-30	Invertebrate predator	Resident	0.00741	3.09	Cryptobenthic	18	small
La Vieille	mxVI	c(-3.90296, 48.71047)	-3.90296	48.7105	transect	2018-09-17	15:03:00	5.5	8.5	3	40327d21-a806-4175-aa88-8849870780ce	15:45:00	15:53:00	30	2	B2	P4	Centrolabrus exoletus	6	2	1.88064	3.76128	2018	9	34	L	Labridae	Unknown	15-30	Invertebrate predator	Resident	0.00741	3.09	Cryptobenthic	18	medium
La Vieille	mxVI	c(-3.90296, 48.71047)	-3.90296	48.7105	transect	2018-09-17	15:03:00	5.5	8.5	3	40327d21-a806-4175-aa88-8849870780ce	15:45:00	15:53:00	30	2	B2	P4	Centrolabrus exoletus	8	1	4.57474	4.57474	2018	9	34	L	Labridae	Unknown	15-30	Invertebrate predator	Resident	0.00741	3.09	Cryptobenthic	18	medium
La Vieille	mxVI	c(-3.90296, 48.71047)	-3.90296	48.7105	transect	2018-09-17	15:03:00	5.5	8.5	3	40327d21-a806-4175-aa88-8849870780ce	15:45:00	15:53:00	30	2	B2	P4	Centrolabrus exoletus	10	1	9.11629	9.11629	2018	9	34	L	Labridae	Unknown	15-30	Invertebrate predator	Resident	0.00741	3.09	Cryptobenthic	18	medium
La Vieille	mxVI	c(-3.90296, 48.71047)	-3.90296	48.7105	transect	2018-09-17	15:03:00	5.5	8.5	3	40327d21-a806-4175-aa88-8849870780ce	15:45:00	15:53:00	30	2	B2	P4	Ctenolabrus rupestris	4	1	0.688999	0.688999	2018	9	34	L	Labridae	Unknown	<15	Invertebrate predator	Resident	0.00977	3.07	Cryptobenthic	18	small
La Vieille	mxVI	c(-3.90296, 48.71047)	-3.90296	48.7105	transect	2018-09-17	15:03:00	5.5	8.5	3	40327d21-a806-4175-aa88-8849870780ce	15:45:00	15:53:00	30	2	B2	P4	Ctenolabrus rupestris	5	1	1.36689	1.36689	2018	9	34	L	Labridae	Unknown	<15	Invertebrate predator	Resident	0.00977	3.07	Cryptobenthic	18	small
La Vieille	mxVI	c(-3.90296, 48.71047)	-3.90296	48.7105	transect	2018-09-17	15:03:00	5.5	8.5	3	40327d21-a806-4175-aa88-8849870780ce	15:45:00	15:53:00	30	2	B2	P4	Ctenolabrus rupestris	8	1	5.78603	5.78603	2018	9	34	L	Labridae	Unknown	<15	Invertebrate predator	Resident	0.00977	3.07	Cryptobenthic	18	medium
La Vieille	mxVI	c(-3.90296, 48.71047)	-3.90296	48.7105	transect	2018-09-17	15:03:00	5.5	8.5	3	40327d21-a806-4175-aa88-8849870780ce	15:45:00	15:53:00	30	2	B2	P4	Ctenolabrus rupestris	10	2	11.4787	22.9575	2018	9	34	L	Labridae	Unknown	<15	Invertebrate predator	Resident	0.00977	3.07	Cryptobenthic	18	medium
La Vieille	mxVI	c(-3.90296, 48.71047)	-3.90296	48.7105	transect	2018-09-17	15:03:00	5.5	8.5	3	40327d21-a806-4175-aa88-8849870780ce	15:45:00	15:53:00	30	2	B2	P4	Ctenolabrus rupestris	12	1	20.09	20.09	2018	9	34	L	Labridae	Unknown	<15	Invertebrate predator	Resident	0.00977	3.07	Cryptobenthic	18	large
La Vieille	mxVI	c(-3.90296, 48.71047)	-3.90296	48.7105	transect	2018-09-17	15:03:00	5.5	8.5	3	40327d21-a806-4175-aa88-8849870780ce	15:45:00	15:53:00	30	2	B2	P4	Ctenolabrus rupestris	14	1	32.2484	32.2484	2018	9	34	L	Labridae	Unknown	<15	Invertebrate predator	Resident	0.00977	3.07	Cryptobenthic	18	large
La Vieille	mxVI	c(-3.90296, 48.71047)	-3.90296	48.7105	transect	2018-09-17	15:03:00	5.5	8.5	3	40327d21-a806-4175-aa88-8849870780ce	15:45:00	15:53:00	30	2	B2	P4	Labrus bergylta	12	1	19.6377	19.6377	2018	9	34	L	Labridae	Unknown	>30	Invertebrate predator	Resident	0.00955	3.07	Nektobenthic	65.9	small
La Vieille	mxVI	c(-3.90296, 48.71047)	-3.90296	48.7105	transect	2018-09-17	15:03:00	5.5	8.5	3	40327d21-a806-4175-aa88-8849870780ce	15:45:00	15:53:00	30	2	B2	P4	Labrus bergylta	15	1	38.9586	38.9586	2018	9	34	L	Labridae	Unknown	>30	Invertebrate predator	Resident	0.00955	3.07	Nektobenthic	65.9	small
La Vieille	mxVI	c(-3.90296, 48.71047)	-3.90296	48.7105	transect	2018-09-17	15:03:00	5.5	8.5	3	40327d21-a806-4175-aa88-8849870780ce	15:45:00	15:53:00	30	2	B2	P4	Labrus bergylta	20	6	94.2249	565.349	2018	9	34	L	Labridae	Unknown	>30	Invertebrate predator	Resident	0.00955	3.07	Nektobenthic	65.9	small
La Vieille	mxVI	c(-3.90296, 48.71047)	-3.90296	48.7105	transect	2018-09-17	15:03:00	5.5	8.5	3	40327d21-a806-4175-aa88-8849870780ce	15:45:00	15:53:00	30	2	B2	P4	Labrus bergylta	22	1	126.253	126.253	2018	9	34	L	Labridae	Unknown	>30	Invertebrate predator	Resident	0.00955	3.07	Nektobenthic	65.9	medium
La Vieille	mxVI	c(-3.90296, 48.71047)	-3.90296	48.7105	transect	2018-09-17	15:03:00	5.5	8.5	3	40327d21-a806-4175-aa88-8849870780ce	15:45:00	15:53:00	30	2	B2	P4	Labrus bergylta	25	2	186.93	373.86	2018	9	34	L	Labridae	Unknown	>30	Invertebrate predator	Resident	0.00955	3.07	Nektobenthic	65.9	medium
La Vieille	mxVI	c(-3.90296, 48.71047)	-3.90296	48.7105	transect	2018-09-17	15:03:00	5.5	8.5	3	40327d21-a806-4175-aa88-8849870780ce	15:45:00	15:53:00	30	2	B2	P4	Labrus bergylta	30	1	327.164	327.164	2018	9	34	L	Labridae	Unknown	>30	Invertebrate predator	Resident	0.00955	3.07	Nektobenthic	65.9	medium
La Vieille	mxVI	c(-3.90296, 48.71047)	-3.90296	48.7105	transect	2018-09-17	15:03:00	5.5	8.5	3	40327d21-a806-4175-aa88-8849870780ce	15:45:00	15:53:00	30	2	B2	P4	Labrus bergylta	35	1	525.161	525.161	2018	9	34	L	Labridae	Unknown	>30	Invertebrate predator	Resident	0.00955	3.07	Nektobenthic	65.9	medium
La Vieille	mxVI	c(-3.90296, 48.71047)	-3.90296	48.7105	transect	2018-09-17	15:03:00	5.5	8.5	3	40327d21-a806-4175-aa88-8849870780ce	15:45:00	15:53:00	30	2	B2	P4	Pomatoschistus flavescens	4	2	0.463692	0.927384	2018	9	34	L	Gobiidae	sound producer	<15	Invertebrate predator	Resident	0.00676	3.05	Cryptobenthic	6	large
La Vieille	mxVI	c(-3.90296, 48.71047)	-3.90296	48.7105	transect	2018-09-17	15:03:00	5.5	8.5	3	40327d21-a806-4175-aa88-8849870780ce	15:45:00	15:53:00	30	2	B2	P4	Symphodus melops	12	1	19.2966	19.2966	2018	9	34	L	Labridae	sound producer	15-30	Invertebrate predator	Resident	0.00871	3.1	Nektobenthic	28	medium
La Vieille	mxVI	c(-3.90296, 48.71047)	-3.90296	48.7105	transect	2018-09-17	15:03:00	5.5	8.5	3	40327d21-a806-4175-aa88-8849870780ce	15:45:00	15:53:00	30	2	B2	P4	Symphodus melops	20	1	94.018	94.018	2018	9	34	L	Labridae	sound producer	15-30	Invertebrate predator	Resident	0.00871	3.1	Nektobenthic	28	large
La Vieille	mxVI	c(-3.90296, 48.71047)	-3.90296	48.7105	transect	2018-09-17	15:03:00	5.5	8.5	3	40327d21-a806-4175-aa88-8849870780ce	15:45:00	15:53:00	30	4	H4	P2	Labrus bergylta	45	1	1135.97	1135.97	2018	9	34	L	Labridae	Unknown	>30	Invertebrate predator	Resident	0.00955	3.07	Nektobenthic	65.9	large
La Vieille	mxVI	c(-3.90296, 48.71047)	-3.90296	48.7105	transect	2018-09-17	15:03:00	5.5	8.5	3	40327d21-a806-4175-aa88-8849870780ce	15:45:00	15:53:00	30	4	H4	P2	Pollachius pollachius	25	1	139.882	139.882	2018	9	34	L	Gadidae	sound producer	>30	Piscivorous predator	Wide_ranging	0.00692	3.08	Nektobenthic	130	small
La Vieille	mxVI	c(-3.90296, 48.71047)	-3.90296	48.7105	transect	2018-09-17	15:03:00	5.5	8.5	3	40327d21-a806-4175-aa88-8849870780ce	15:45:00	15:53:00	30	4	H4	P2	Pollachius pollachius	50	1	1182.86	1182.86	2018	9	34	L	Gadidae	sound producer	>30	Piscivorous predator	Wide_ranging	0.00692	3.08	Nektobenthic	130	medium
La Vieille	mxVI	c(-3.90296, 48.71047)	-3.90296	48.7105	transect	2018-09-17	15:03:00	5.5	8.5	3	40327d21-a806-4175-aa88-8849870780ce	15:45:00	15:53:00	30	4	H4	P2	Symphodus melops	20	4	94.018	376.072	2018	9	34	L	Labridae	sound producer	15-30	Invertebrate predator	Resident	0.00871	3.1	Nektobenthic	28	large
La Vieille	mxVI	c(-3.90296, 48.71047)	-3.90296	48.7105	transect	2018-09-17	15:03:00	5.5	8.5	3	40327d21-a806-4175-aa88-8849870780ce	15:45:00	15:53:00	30	4	H4	P2	Symphodus melops	25	1	187.773	187.773	2018	9	34	L	Labridae	sound producer	15-30	Invertebrate predator	Resident	0.00871	3.1	Nektobenthic	28	large
La Vieille	mxVI	c(-3.90296, 48.71047)	-3.90296	48.7105	transect	2018-09-17	15:03:00	5.5	13.5	8	808f1c7b-1d22-447d-b3a1-93438b45c093	15:31:00	15:37:00	30	2	B2	P2	Centrolabrus exoletus	8	1	4.57474	4.57474	2018	9	34	L	Labridae	Unknown	15-30	Invertebrate predator	Resident	0.00741	3.09	Cryptobenthic	18	medium
La Vieille	mxVI	c(-3.90296, 48.71047)	-3.90296	48.7105	transect	2018-09-17	15:03:00	5.5	13.5	8	808f1c7b-1d22-447d-b3a1-93438b45c093	15:31:00	15:37:00	30	2	B2	P2	Ctenolabrus rupestris	6	1	2.39232	2.39232	2018	9	34	L	Labridae	Unknown	<15	Invertebrate predator	Resident	0.00977	3.07	Cryptobenthic	18	medium
La Vieille	mxVI	c(-3.90296, 48.71047)	-3.90296	48.7105	transect	2018-09-17	15:03:00	5.5	13.5	8	808f1c7b-1d22-447d-b3a1-93438b45c093	15:31:00	15:37:00	30	2	B2	P2	Ctenolabrus rupestris	10	3	11.4787	34.4362	2018	9	34	L	Labridae	Unknown	<15	Invertebrate predator	Resident	0.00977	3.07	Cryptobenthic	18	medium
La Vieille	mxVI	c(-3.90296, 48.71047)	-3.90296	48.7105	transect	2018-09-17	15:03:00	5.5	13.5	8	808f1c7b-1d22-447d-b3a1-93438b45c093	15:31:00	15:37:00	30	2	B2	P2	Ctenolabrus rupestris	12	3	20.09	60.2701	2018	9	34	L	Labridae	Unknown	<15	Invertebrate predator	Resident	0.00977	3.07	Cryptobenthic	18	large
La Vieille	mxVI	c(-3.90296, 48.71047)	-3.90296	48.7105	transect	2018-09-17	15:03:00	5.5	13.5	8	808f1c7b-1d22-447d-b3a1-93438b45c093	15:31:00	15:37:00	30	2	B2	P2	Labrus bergylta	15	3	38.9586	116.876	2018	9	34	L	Labridae	Unknown	>30	Invertebrate predator	Resident	0.00955	3.07	Nektobenthic	65.9	small
La Vieille	mxVI	c(-3.90296, 48.71047)	-3.90296	48.7105	transect	2018-09-17	15:03:00	5.5	13.5	8	808f1c7b-1d22-447d-b3a1-93438b45c093	15:31:00	15:37:00	30	2	B2	P2	Labrus bergylta	20	3	94.2249	282.675	2018	9	34	L	Labridae	Unknown	>30	Invertebrate predator	Resident	0.00955	3.07	Nektobenthic	65.9	small
La Vieille	mxVI	c(-3.90296, 48.71047)	-3.90296	48.7105	transect	2018-09-17	15:03:00	5.5	13.5	8	808f1c7b-1d22-447d-b3a1-93438b45c093	15:31:00	15:37:00	30	2	B2	P2	Labrus bergylta	25	1	186.93	186.93	2018	9	34	L	Labridae	Unknown	>30	Invertebrate predator	Resident	0.00955	3.07	Nektobenthic	65.9	medium
La Vieille	mxVI	c(-3.90296, 48.71047)	-3.90296	48.7105	transect	2018-09-17	15:03:00	5.5	13.5	8	808f1c7b-1d22-447d-b3a1-93438b45c093	15:31:00	15:37:00	30	2	B2	P2	Lepadogaster candolii	10	1	6.45829	6.45829	2018	9	34	L	Gobiesocidae	Unknown	<15	Invertebrate predator	Resident	0.00513	3.1	Cryptobenthic	7.5	large
La Vieille	mxVI	c(-3.90296, 48.71047)	-3.90296	48.7105	transect	2018-09-17	15:03:00	5.5	13.5	8	808f1c7b-1d22-447d-b3a1-93438b45c093	15:31:00	15:37:00	30	2	B2	P2	Pomatoschistus flavescens	4	5	0.463692	2.31846	2018	9	34	L	Gobiidae	sound producer	<15	Invertebrate predator	Resident	0.00676	3.05	Cryptobenthic	6	large
La Vieille	mxVI	c(-3.90296, 48.71047)	-3.90296	48.7105	transect	2018-09-17	15:03:00	5.5	13.5	8	808f1c7b-1d22-447d-b3a1-93438b45c093	15:31:00	15:37:00	30	4	H4	P4	Centrolabrus exoletus	5	1	1.07062	1.07062	2018	9	34	L	Labridae	Unknown	15-30	Invertebrate predator	Resident	0.00741	3.09	Cryptobenthic	18	small
La Vieille	mxVI	c(-3.90296, 48.71047)	-3.90296	48.7105	transect	2018-09-17	15:03:00	5.5	13.5	8	808f1c7b-1d22-447d-b3a1-93438b45c093	15:31:00	15:37:00	30	4	H4	P4	Labrus bergylta	25	1	186.93	186.93	2018	9	34	L	Labridae	Unknown	>30	Invertebrate predator	Resident	0.00955	3.07	Nektobenthic	65.9	medium
La Vieille	mxVI	c(-3.90296, 48.71047)	-3.90296	48.7105	transect	2018-09-17	15:03:00	5.5	13.5	8	808f1c7b-1d22-447d-b3a1-93438b45c093	15:31:00	15:37:00	30	4	H4	P4	Labrus bergylta	30	1	327.164	327.164	2018	9	34	L	Labridae	Unknown	>30	Invertebrate predator	Resident	0.00955	3.07	Nektobenthic	65.9	medium
La Vieille	mxVI	c(-3.90296, 48.71047)	-3.90296	48.7105	transect	2018-10-02	15:15:00	4.9	7.9	3	2569a848-19c3-4325-9617-f3e6a353b606	15:56:00	16:02:00	30	2	B2	P4	Centrolabrus exoletus	6	3	1.88064	5.64192	2018	10	47	M	Labridae	Unknown	15-30	Invertebrate predator	Resident	0.00741	3.09	Cryptobenthic	18	medium
La Vieille	mxVI	c(-3.90296, 48.71047)	-3.90296	48.7105	transect	2018-10-02	15:15:00	4.9	7.9	3	2569a848-19c3-4325-9617-f3e6a353b606	15:56:00	16:02:00	30	2	B2	P4	Centrolabrus exoletus	8	1	4.57474	4.57474	2018	10	47	M	Labridae	Unknown	15-30	Invertebrate predator	Resident	0.00741	3.09	Cryptobenthic	18	medium
La Vieille	mxVI	c(-3.90296, 48.71047)	-3.90296	48.7105	transect	2018-10-02	15:15:00	4.9	7.9	3	2569a848-19c3-4325-9617-f3e6a353b606	15:56:00	16:02:00	30	2	B2	P4	Centrolabrus exoletus	12	1	16.0136	16.0136	2018	10	47	M	Labridae	Unknown	15-30	Invertebrate predator	Resident	0.00741	3.09	Cryptobenthic	18	large
La Vieille	mxVI	c(-3.90296, 48.71047)	-3.90296	48.7105	transect	2018-10-02	15:15:00	4.9	7.9	3	2569a848-19c3-4325-9617-f3e6a353b606	15:56:00	16:02:00	30	2	B2	P4	Centrolabrus exoletus	14	1	25.7842	25.7842	2018	10	47	M	Labridae	Unknown	15-30	Invertebrate predator	Resident	0.00741	3.09	Cryptobenthic	18	large
La Vieille	mxVI	c(-3.90296, 48.71047)	-3.90296	48.7105	transect	2018-10-02	15:15:00	4.9	7.9	3	2569a848-19c3-4325-9617-f3e6a353b606	15:56:00	16:02:00	30	2	B2	P4	Labrus bergylta	15	1	38.9586	38.9586	2018	10	47	M	Labridae	Unknown	>30	Invertebrate predator	Resident	0.00955	3.07	Nektobenthic	65.9	small
La Vieille	mxVI	c(-3.90296, 48.71047)	-3.90296	48.7105	transect	2018-10-02	15:15:00	4.9	7.9	3	2569a848-19c3-4325-9617-f3e6a353b606	15:56:00	16:02:00	30	2	B2	P4	Labrus bergylta	20	4	94.2249	376.899	2018	10	47	M	Labridae	Unknown	>30	Invertebrate predator	Resident	0.00955	3.07	Nektobenthic	65.9	small
La Vieille	mxVI	c(-3.90296, 48.71047)	-3.90296	48.7105	transect	2018-10-02	15:15:00	4.9	7.9	3	2569a848-19c3-4325-9617-f3e6a353b606	15:56:00	16:02:00	30	2	B2	P4	Labrus bergylta	25	2	186.93	373.86	2018	10	47	M	Labridae	Unknown	>30	Invertebrate predator	Resident	0.00955	3.07	Nektobenthic	65.9	medium
La Vieille	mxVI	c(-3.90296, 48.71047)	-3.90296	48.7105	transect	2018-10-02	15:15:00	4.9	7.9	3	2569a848-19c3-4325-9617-f3e6a353b606	15:56:00	16:02:00	30	2	B2	P4	Labrus bergylta	30	1	327.164	327.164	2018	10	47	M	Labridae	Unknown	>30	Invertebrate predator	Resident	0.00955	3.07	Nektobenthic	65.9	medium
La Vieille	mxVI	c(-3.90296, 48.71047)	-3.90296	48.7105	transect	2018-10-02	15:15:00	4.9	7.9	3	2569a848-19c3-4325-9617-f3e6a353b606	15:56:00	16:02:00	30	2	B2	P4	Labrus bergylta	38	1	675.988	675.988	2018	10	47	M	Labridae	Unknown	>30	Invertebrate predator	Resident	0.00955	3.07	Nektobenthic	65.9	medium
La Vieille	mxVI	c(-3.90296, 48.71047)	-3.90296	48.7105	transect	2018-10-02	15:15:00	4.9	7.9	3	2569a848-19c3-4325-9617-f3e6a353b606	15:56:00	16:02:00	30	2	B2	P4	Labrus bergylta	45	1	1135.97	1135.97	2018	10	47	M	Labridae	Unknown	>30	Invertebrate predator	Resident	0.00955	3.07	Nektobenthic	65.9	large
La Vieille	mxVI	c(-3.90296, 48.71047)	-3.90296	48.7105	transect	2018-10-02	15:15:00	4.9	7.9	3	2569a848-19c3-4325-9617-f3e6a353b606	15:56:00	16:02:00	30	2	B2	P4	Tripterygion delaisi	8	1	3.43304	3.43304	2018	10	47	M	Autre	Unknown	<15	Invertebrate predator	Resident	0.00617	3.04	Cryptobenthic	8.9	large
La Vieille	mxVI	c(-3.90296, 48.71047)	-3.90296	48.7105	transect	2018-10-02	15:15:00	4.9	7.9	3	2569a848-19c3-4325-9617-f3e6a353b606	15:56:00	16:02:00	30	2	B2	P4	Trisopterus luscus	14	1	26.4737	26.4737	2018	10	47	M	Gadidae	Unknown	>30	Invertebrate predator	Coastal mobile	0.00741	3.1	Nektobenthic	46	small
La Vieille	mxVI	c(-3.90296, 48.71047)	-3.90296	48.7105	transect	2018-10-02	15:15:00	4.9	12.9	8	b00f9e43-8334-4aa5-8127-88d98cb70132	15:45:00	15:51:00	30	2	B2	P2	Callionymus lyra	10	1	6.45944	6.45944	2018	10	47	M	Autre	Unknown	<15	Invertebrate predator	Coastal mobile	0.01072	2.78	Cryptobenthic	30.5	small
La Vieille	mxVI	c(-3.90296, 48.71047)	-3.90296	48.7105	transect	2018-10-02	15:15:00	4.9	12.9	8	b00f9e43-8334-4aa5-8127-88d98cb70132	15:45:00	15:51:00	30	2	B2	P2	Centrolabrus exoletus	6	1	1.88064	1.88064	2018	10	47	M	Labridae	Unknown	15-30	Invertebrate predator	Resident	0.00741	3.09	Cryptobenthic	18	medium
La Vieille	mxVI	c(-3.90296, 48.71047)	-3.90296	48.7105	transect	2018-10-02	15:15:00	4.9	12.9	8	b00f9e43-8334-4aa5-8127-88d98cb70132	15:45:00	15:51:00	30	2	B2	P2	Labrus bergylta	11	1	15.0342	15.0342	2018	10	47	M	Labridae	Unknown	>30	Invertebrate predator	Resident	0.00955	3.07	Nektobenthic	65.9	small
La Vieille	mxVI	c(-3.90296, 48.71047)	-3.90296	48.7105	transect	2018-10-02	15:15:00	4.9	12.9	8	b00f9e43-8334-4aa5-8127-88d98cb70132	15:45:00	15:51:00	30	2	B2	P2	Labrus bergylta	12	1	19.6377	19.6377	2018	10	47	M	Labridae	Unknown	>30	Invertebrate predator	Resident	0.00955	3.07	Nektobenthic	65.9	small
La Vieille	mxVI	c(-3.90296, 48.71047)	-3.90296	48.7105	transect	2018-10-02	15:15:00	4.9	12.9	8	b00f9e43-8334-4aa5-8127-88d98cb70132	15:45:00	15:51:00	30	2	B2	P2	Labrus bergylta	16	1	47.4954	47.4954	2018	10	47	M	Labridae	Unknown	>30	Invertebrate predator	Resident	0.00955	3.07	Nektobenthic	65.9	small
La Vieille	mxVI	c(-3.90296, 48.71047)	-3.90296	48.7105	transect	2018-10-02	15:15:00	4.9	12.9	8	b00f9e43-8334-4aa5-8127-88d98cb70132	15:45:00	15:51:00	30	2	B2	P2	Labrus bergylta	22	1	126.253	126.253	2018	10	47	M	Labridae	Unknown	>30	Invertebrate predator	Resident	0.00955	3.07	Nektobenthic	65.9	medium
La Vieille	mxVI	c(-3.90296, 48.71047)	-3.90296	48.7105	transect	2018-10-02	15:15:00	4.9	12.9	8	b00f9e43-8334-4aa5-8127-88d98cb70132	15:45:00	15:51:00	30	2	B2	P2	Labrus bergylta	25	1	186.93	186.93	2018	10	47	M	Labridae	Unknown	>30	Invertebrate predator	Resident	0.00955	3.07	Nektobenthic	65.9	medium
La Vieille	mxVI	c(-3.90296, 48.71047)	-3.90296	48.7105	transect	2018-10-02	15:15:00	4.9	12.9	8	b00f9e43-8334-4aa5-8127-88d98cb70132	15:45:00	15:51:00	30	2	B2	P2	Labrus bergylta	30	2	327.164	654.328	2018	10	47	M	Labridae	Unknown	>30	Invertebrate predator	Resident	0.00955	3.07	Nektobenthic	65.9	medium
La Vieille	mxVI	c(-3.90296, 48.71047)	-3.90296	48.7105	transect	2018-10-02	15:15:00	4.9	12.9	8	b00f9e43-8334-4aa5-8127-88d98cb70132	15:45:00	15:51:00	30	2	B2	P2	Labrus bergylta	35	1	525.161	525.161	2018	10	47	M	Labridae	Unknown	>30	Invertebrate predator	Resident	0.00955	3.07	Nektobenthic	65.9	medium
La Vieille	mxVI	c(-3.90296, 48.71047)	-3.90296	48.7105	transect	2018-10-02	15:15:00	4.9	12.9	8	b00f9e43-8334-4aa5-8127-88d98cb70132	15:45:00	15:51:00	30	2	B2	P2	Symphodus melops	12	1	19.2966	19.2966	2018	10	47	M	Labridae	sound producer	15-30	Invertebrate predator	Resident	0.00871	3.1	Nektobenthic	28	medium
La Vieille	mxVI	c(-3.90296, 48.71047)	-3.90296	48.7105	transect	2018-10-02	15:15:00	4.9	12.9	8	b00f9e43-8334-4aa5-8127-88d98cb70132	15:45:00	15:51:00	30	2	B2	P2	Symphodus melops	18	1	67.8208	67.8208	2018	10	47	M	Labridae	sound producer	15-30	Invertebrate predator	Resident	0.00871	3.1	Nektobenthic	28	medium
La Vieille	mxVI	c(-3.90296, 48.71047)	-3.90296	48.7105	transect	2018-10-02	15:15:00	4.9	12.9	8	b00f9e43-8334-4aa5-8127-88d98cb70132	15:45:00	15:51:00	30	2	B2	P2	Symphodus melops	20	2	94.018	188.036	2018	10	47	M	Labridae	sound producer	15-30	Invertebrate predator	Resident	0.00871	3.1	Nektobenthic	28	large
La Vieille	mxVI	c(-3.90296, 48.71047)	-3.90296	48.7105	transect	2018-10-02	15:15:00	4.9	12.9	8	b00f9e43-8334-4aa5-8127-88d98cb70132	15:45:00	15:51:00	30	4	H4	P4	Labrus bergylta	35	1	525.161	525.161	2018	10	47	M	Labridae	Unknown	>30	Invertebrate predator	Resident	0.00955	3.07	Nektobenthic	65.9	medium
La Vieille	mxVI	c(-3.90296, 48.71047)	-3.90296	48.7105	transect	2018-10-02	15:15:00	4.9	12.9	8	b00f9e43-8334-4aa5-8127-88d98cb70132	15:45:00	15:51:00	30	4	H4	P4	Pollachius pollachius	35	1	394.308	394.308	2018	10	47	M	Gadidae	sound producer	>30	Piscivorous predator	Wide_ranging	0.00692	3.08	Nektobenthic	130	small
La Vieille	mxVI	c(-3.90296, 48.71047)	-3.90296	48.7105	transect	2018-10-02	15:15:00	4.9	12.9	8	b00f9e43-8334-4aa5-8127-88d98cb70132	15:45:00	15:51:00	30	4	H4	P4	Symphodus melops	15	1	38.5391	38.5391	2018	10	47	M	Labridae	sound producer	15-30	Invertebrate predator	Resident	0.00871	3.1	Nektobenthic	28	medium
Les Cochons Noirs	mxCN	c(-3.91076, 48.71237)	-3.91076	48.7124	transect	2018-05-22	10:43:00	7	15	8	4b24dee4-3227-42d7-81f3-a191445e98a3	11:17:00	11:25:00	30	2	B2	P2	Labrus bergylta	12	1	19.6377	19.6377	2018	5	57	M	Labridae	Unknown	>30	Invertebrate predator	Resident	0.00955	3.07	Nektobenthic	65.9	small
Les Cochons Noirs	mxCN	c(-3.91076, 48.71237)	-3.91076	48.7124	transect	2018-05-22	10:43:00	7	15	8	4b24dee4-3227-42d7-81f3-a191445e98a3	11:17:00	11:25:00	30	2	B2	P2	Labrus bergylta	25	2	186.93	373.86	2018	5	57	M	Labridae	Unknown	>30	Invertebrate predator	Resident	0.00955	3.07	Nektobenthic	65.9	medium
Les Cochons Noirs	mxCN	c(-3.91076, 48.71237)	-3.91076	48.7124	transect	2018-05-22	10:43:00	7	15	8	4b24dee4-3227-42d7-81f3-a191445e98a3	11:17:00	11:25:00	30	2	B2	P2	Labrus bergylta	30	2	327.164	654.328	2018	5	57	M	Labridae	Unknown	>30	Invertebrate predator	Resident	0.00955	3.07	Nektobenthic	65.9	medium
Les Cochons Noirs	mxCN	c(-3.91076, 48.71237)	-3.91076	48.7124	transect	2018-05-22	10:43:00	7	15	8	4b24dee4-3227-42d7-81f3-a191445e98a3	11:17:00	11:25:00	30	2	B2	P2	Pomatoschistus flavescens	3	15	0.192826	2.8924	2018	5	57	M	Gobiidae	sound producer	<15	Invertebrate predator	Resident	0.00676	3.05	Cryptobenthic	6	medium
Les Cochons Noirs	mxCN	c(-3.91076, 48.71237)	-3.91076	48.7124	transect	2018-05-22	10:43:00	7	15	8	4b24dee4-3227-42d7-81f3-a191445e98a3	11:17:00	11:25:00	30	2	B2	P2	Pomatoschistus flavescens	4	15	0.463692	6.95538	2018	5	57	M	Gobiidae	sound producer	<15	Invertebrate predator	Resident	0.00676	3.05	Cryptobenthic	6	large
Les Cochons Noirs	mxCN	c(-3.91076, 48.71237)	-3.91076	48.7124	transect	2018-05-22	10:43:00	7	15	8	4b24dee4-3227-42d7-81f3-a191445e98a3	11:17:00	11:25:00	30	4	H4	P4	Pollachius pollachius	25	1	139.882	139.882	2018	5	57	M	Gadidae	sound producer	>30	Piscivorous predator	Wide_ranging	0.00692	3.08	Nektobenthic	130	small
Les Cochons Noirs	mxCN	c(-3.91076, 48.71237)	-3.91076	48.7124	transect	2018-05-22	10:43:00	7	15	8	4b24dee4-3227-42d7-81f3-a191445e98a3	11:17:00	11:25:00	30	4	H4	P4	Pollachius pollachius	35	2	394.308	788.616	2018	5	57	M	Gadidae	sound producer	>30	Piscivorous predator	Wide_ranging	0.00692	3.08	Nektobenthic	130	small
Les Cochons Noirs	mxCN	c(-3.91076, 48.71237)	-3.91076	48.7124	transect	2018-05-22	10:43:00	7	15	8	4b24dee4-3227-42d7-81f3-a191445e98a3	11:17:00	11:25:00	30	4	H4	P4	Pollachius pollachius	40	1	594.909	594.909	2018	5	57	M	Gadidae	sound producer	>30	Piscivorous predator	Wide_ranging	0.00692	3.08	Nektobenthic	130	small
Les Cochons Noirs	mxCN	c(-3.91076, 48.71237)	-3.91076	48.7124	transect	2018-09-19	09:48:00	4.4	7.4	3	ee2c9d20-0e9b-4ce3-aa6d-92a79bfa3fd5	10:33:00	10:40:00	30	2	B2	P4	Centrolabrus exoletus	7	2	3.02811	6.05621	2018	9	31	L	Labridae	Unknown	15-30	Invertebrate predator	Resident	0.00741	3.09	Cryptobenthic	18	medium
Les Cochons Noirs	mxCN	c(-3.91076, 48.71237)	-3.91076	48.7124	transect	2018-09-19	09:48:00	4.4	7.4	3	ee2c9d20-0e9b-4ce3-aa6d-92a79bfa3fd5	10:33:00	10:40:00	30	2	B2	P4	Centrolabrus exoletus	8	2	4.57474	9.14948	2018	9	31	L	Labridae	Unknown	15-30	Invertebrate predator	Resident	0.00741	3.09	Cryptobenthic	18	medium
Les Cochons Noirs	mxCN	c(-3.91076, 48.71237)	-3.91076	48.7124	transect	2018-09-19	09:48:00	4.4	7.4	3	ee2c9d20-0e9b-4ce3-aa6d-92a79bfa3fd5	10:33:00	10:40:00	30	2	B2	P4	Centrolabrus exoletus	10	1	9.11629	9.11629	2018	9	31	L	Labridae	Unknown	15-30	Invertebrate predator	Resident	0.00741	3.09	Cryptobenthic	18	medium
Les Cochons Noirs	mxCN	c(-3.91076, 48.71237)	-3.91076	48.7124	transect	2018-09-19	09:48:00	4.4	7.4	3	ee2c9d20-0e9b-4ce3-aa6d-92a79bfa3fd5	10:33:00	10:40:00	30	2	B2	P4	Ctenolabrus rupestris	6	5	2.39232	11.9616	2018	9	31	L	Labridae	Unknown	<15	Invertebrate predator	Resident	0.00977	3.07	Cryptobenthic	18	medium
Les Cochons Noirs	mxCN	c(-3.91076, 48.71237)	-3.91076	48.7124	transect	2018-09-19	09:48:00	4.4	7.4	3	ee2c9d20-0e9b-4ce3-aa6d-92a79bfa3fd5	10:33:00	10:40:00	30	2	B2	P4	Ctenolabrus rupestris	7	1	3.84013	3.84013	2018	9	31	L	Labridae	Unknown	<15	Invertebrate predator	Resident	0.00977	3.07	Cryptobenthic	18	medium
Les Cochons Noirs	mxCN	c(-3.91076, 48.71237)	-3.91076	48.7124	transect	2018-09-19	09:48:00	4.4	7.4	3	ee2c9d20-0e9b-4ce3-aa6d-92a79bfa3fd5	10:33:00	10:40:00	30	2	B2	P4	Ctenolabrus rupestris	8	1	5.78603	5.78603	2018	9	31	L	Labridae	Unknown	<15	Invertebrate predator	Resident	0.00977	3.07	Cryptobenthic	18	medium
Les Cochons Noirs	mxCN	c(-3.91076, 48.71237)	-3.91076	48.7124	transect	2018-09-19	09:48:00	4.4	7.4	3	ee2c9d20-0e9b-4ce3-aa6d-92a79bfa3fd5	10:33:00	10:40:00	30	2	B2	P4	Ctenolabrus rupestris	10	1	11.4787	11.4787	2018	9	31	L	Labridae	Unknown	<15	Invertebrate predator	Resident	0.00977	3.07	Cryptobenthic	18	medium
Les Cochons Noirs	mxCN	c(-3.91076, 48.71237)	-3.91076	48.7124	transect	2018-09-19	09:48:00	4.4	7.4	3	ee2c9d20-0e9b-4ce3-aa6d-92a79bfa3fd5	10:33:00	10:40:00	30	2	B2	P4	Labrus bergylta	12	2	19.6377	39.2753	2018	9	31	L	Labridae	Unknown	>30	Invertebrate predator	Resident	0.00955	3.07	Nektobenthic	65.9	small
Les Cochons Noirs	mxCN	c(-3.91076, 48.71237)	-3.91076	48.7124	transect	2018-09-19	09:48:00	4.4	7.4	3	ee2c9d20-0e9b-4ce3-aa6d-92a79bfa3fd5	10:33:00	10:40:00	30	2	B2	P4	Labrus bergylta	20	3	94.2249	282.675	2018	9	31	L	Labridae	Unknown	>30	Invertebrate predator	Resident	0.00955	3.07	Nektobenthic	65.9	small
Les Cochons Noirs	mxCN	c(-3.91076, 48.71237)	-3.91076	48.7124	transect	2018-09-19	09:48:00	4.4	7.4	3	ee2c9d20-0e9b-4ce3-aa6d-92a79bfa3fd5	10:33:00	10:40:00	30	2	B2	P4	Labrus bergylta	25	2	186.93	373.86	2018	9	31	L	Labridae	Unknown	>30	Invertebrate predator	Resident	0.00955	3.07	Nektobenthic	65.9	medium
Les Cochons Noirs	mxCN	c(-3.91076, 48.71237)	-3.91076	48.7124	transect	2018-09-19	09:48:00	4.4	7.4	3	ee2c9d20-0e9b-4ce3-aa6d-92a79bfa3fd5	10:33:00	10:40:00	30	2	B2	P4	Labrus bergylta	35	1	525.161	525.161	2018	9	31	L	Labridae	Unknown	>30	Invertebrate predator	Resident	0.00955	3.07	Nektobenthic	65.9	medium
Les Cochons Noirs	mxCN	c(-3.91076, 48.71237)	-3.91076	48.7124	transect	2018-09-19	09:48:00	4.4	7.4	3	ee2c9d20-0e9b-4ce3-aa6d-92a79bfa3fd5	10:33:00	10:40:00	30	2	B2	P4	Pomatoschistus flavescens	3	3	0.192826	0.578479	2018	9	31	L	Gobiidae	sound producer	<15	Invertebrate predator	Resident	0.00676	3.05	Cryptobenthic	6	medium
Les Cochons Noirs	mxCN	c(-3.91076, 48.71237)	-3.91076	48.7124	transect	2018-09-19	09:48:00	4.4	7.4	3	ee2c9d20-0e9b-4ce3-aa6d-92a79bfa3fd5	10:33:00	10:40:00	30	2	B2	P4	Symphodus melops	15	1	38.5391	38.5391	2018	9	31	L	Labridae	sound producer	15-30	Invertebrate predator	Resident	0.00871	3.1	Nektobenthic	28	medium
Les Cochons Noirs	mxCN	c(-3.91076, 48.71237)	-3.91076	48.7124	transect	2018-09-19	09:48:00	4.4	7.4	3	ee2c9d20-0e9b-4ce3-aa6d-92a79bfa3fd5	10:33:00	10:40:00	30	2	B2	P4	Symphodus melops	18	1	67.8208	67.8208	2018	9	31	L	Labridae	sound producer	15-30	Invertebrate predator	Resident	0.00871	3.1	Nektobenthic	28	medium
Les Cochons Noirs	mxCN	c(-3.91076, 48.71237)	-3.91076	48.7124	transect	2018-09-19	09:48:00	4.4	7.4	3	ee2c9d20-0e9b-4ce3-aa6d-92a79bfa3fd5	10:33:00	10:40:00	30	2	B2	P4	Symphodus melops	20	1	94.018	94.018	2018	9	31	L	Labridae	sound producer	15-30	Invertebrate predator	Resident	0.00871	3.1	Nektobenthic	28	large
Les Cochons Noirs	mxCN	c(-3.91076, 48.71237)	-3.91076	48.7124	transect	2018-09-19	09:48:00	4.4	7.4	3	ee2c9d20-0e9b-4ce3-aa6d-92a79bfa3fd5	10:33:00	10:40:00	30	4	H4	P2	Pollachius pollachius	35	1	394.308	394.308	2018	9	31	L	Gadidae	sound producer	>30	Piscivorous predator	Wide_ranging	0.00692	3.08	Nektobenthic	130	small
Les Cochons Noirs	mxCN	c(-3.91076, 48.71237)	-3.91076	48.7124	transect	2018-09-19	09:48:00	4.4	7.4	3	ee2c9d20-0e9b-4ce3-aa6d-92a79bfa3fd5	10:33:00	10:40:00	30	4	H4	P2	Pollachius pollachius	40	2	594.909	1189.82	2018	9	31	L	Gadidae	sound producer	>30	Piscivorous predator	Wide_ranging	0.00692	3.08	Nektobenthic	130	small
Les Cochons Noirs	mxCN	c(-3.91076, 48.71237)	-3.91076	48.7124	transect	2018-09-19	09:48:00	4.4	7.4	3	ee2c9d20-0e9b-4ce3-aa6d-92a79bfa3fd5	10:33:00	10:40:00	30	4	H4	P2	Pollachius pollachius	45	1	855.068	855.068	2018	9	31	L	Gadidae	sound producer	>30	Piscivorous predator	Wide_ranging	0.00692	3.08	Nektobenthic	130	medium
Les Cochons Noirs	mxCN	c(-3.91076, 48.71237)	-3.91076	48.7124	transect	2018-09-19	09:48:00	4.4	12.4	8	c34d8a9c-b1a6-47e4-8f96-0bcedfcca6dd	10:20:00	10:27:00	30	2	B2	P2	Centrolabrus exoletus	6	3	1.88064	5.64192	2018	9	31	L	Labridae	Unknown	15-30	Invertebrate predator	Resident	0.00741	3.09	Cryptobenthic	18	medium
Les Cochons Noirs	mxCN	c(-3.91076, 48.71237)	-3.91076	48.7124	transect	2018-09-19	09:48:00	4.4	12.4	8	c34d8a9c-b1a6-47e4-8f96-0bcedfcca6dd	10:20:00	10:27:00	30	2	B2	P2	Centrolabrus exoletus	8	4	4.57474	18.299	2018	9	31	L	Labridae	Unknown	15-30	Invertebrate predator	Resident	0.00741	3.09	Cryptobenthic	18	medium
Les Cochons Noirs	mxCN	c(-3.91076, 48.71237)	-3.91076	48.7124	transect	2018-09-19	09:48:00	4.4	12.4	8	c34d8a9c-b1a6-47e4-8f96-0bcedfcca6dd	10:20:00	10:27:00	30	2	B2	P2	Ctenolabrus rupestris	6	4	2.39232	9.56927	2018	9	31	L	Labridae	Unknown	<15	Invertebrate predator	Resident	0.00977	3.07	Cryptobenthic	18	medium
Les Cochons Noirs	mxCN	c(-3.91076, 48.71237)	-3.91076	48.7124	transect	2018-09-19	09:48:00	4.4	12.4	8	c34d8a9c-b1a6-47e4-8f96-0bcedfcca6dd	10:20:00	10:27:00	30	2	B2	P2	Ctenolabrus rupestris	7	1	3.84013	3.84013	2018	9	31	L	Labridae	Unknown	<15	Invertebrate predator	Resident	0.00977	3.07	Cryptobenthic	18	medium
Les Cochons Noirs	mxCN	c(-3.91076, 48.71237)	-3.91076	48.7124	transect	2018-09-19	09:48:00	4.4	12.4	8	c34d8a9c-b1a6-47e4-8f96-0bcedfcca6dd	10:20:00	10:27:00	30	2	B2	P2	Ctenolabrus rupestris	8	2	5.78603	11.5721	2018	9	31	L	Labridae	Unknown	<15	Invertebrate predator	Resident	0.00977	3.07	Cryptobenthic	18	medium
Les Cochons Noirs	mxCN	c(-3.91076, 48.71237)	-3.91076	48.7124	transect	2018-09-19	09:48:00	4.4	12.4	8	c34d8a9c-b1a6-47e4-8f96-0bcedfcca6dd	10:20:00	10:27:00	30	2	B2	P2	Ctenolabrus rupestris	14	3	32.2484	96.7451	2018	9	31	L	Labridae	Unknown	<15	Invertebrate predator	Resident	0.00977	3.07	Cryptobenthic	18	large
Les Cochons Noirs	mxCN	c(-3.91076, 48.71237)	-3.91076	48.7124	transect	2018-09-19	09:48:00	4.4	12.4	8	c34d8a9c-b1a6-47e4-8f96-0bcedfcca6dd	10:20:00	10:27:00	30	2	B2	P2	Labrus bergylta	12	1	19.6377	19.6377	2018	9	31	L	Labridae	Unknown	>30	Invertebrate predator	Resident	0.00955	3.07	Nektobenthic	65.9	small
Les Cochons Noirs	mxCN	c(-3.91076, 48.71237)	-3.91076	48.7124	transect	2018-09-19	09:48:00	4.4	12.4	8	c34d8a9c-b1a6-47e4-8f96-0bcedfcca6dd	10:20:00	10:27:00	30	2	B2	P2	Labrus bergylta	15	4	38.9586	155.834	2018	9	31	L	Labridae	Unknown	>30	Invertebrate predator	Resident	0.00955	3.07	Nektobenthic	65.9	small
Les Cochons Noirs	mxCN	c(-3.91076, 48.71237)	-3.91076	48.7124	transect	2018-09-19	09:48:00	4.4	12.4	8	c34d8a9c-b1a6-47e4-8f96-0bcedfcca6dd	10:20:00	10:27:00	30	2	B2	P2	Labrus bergylta	30	1	327.164	327.164	2018	9	31	L	Labridae	Unknown	>30	Invertebrate predator	Resident	0.00955	3.07	Nektobenthic	65.9	medium
Les Cochons Noirs	mxCN	c(-3.91076, 48.71237)	-3.91076	48.7124	transect	2018-09-19	09:48:00	4.4	12.4	8	c34d8a9c-b1a6-47e4-8f96-0bcedfcca6dd	10:20:00	10:27:00	30	2	B2	P2	Labrus bergylta	35	1	525.161	525.161	2018	9	31	L	Labridae	Unknown	>30	Invertebrate predator	Resident	0.00955	3.07	Nektobenthic	65.9	medium
Les Cochons Noirs	mxCN	c(-3.91076, 48.71237)	-3.91076	48.7124	transect	2018-09-19	09:48:00	4.4	12.4	8	c34d8a9c-b1a6-47e4-8f96-0bcedfcca6dd	10:20:00	10:27:00	30	2	B2	P2	Labrus bergylta	40	1	791.275	791.275	2018	9	31	L	Labridae	Unknown	>30	Invertebrate predator	Resident	0.00955	3.07	Nektobenthic	65.9	medium
Les Cochons Noirs	mxCN	c(-3.91076, 48.71237)	-3.91076	48.7124	transect	2018-09-19	09:48:00	4.4	12.4	8	c34d8a9c-b1a6-47e4-8f96-0bcedfcca6dd	10:20:00	10:27:00	30	2	B2	P2	Labrus mixtus	7	1	3.62929	3.62929	2018	9	31	L	Labridae	sound producer	>30	Invertebrate predator	Resident	0.00871	3.1	Nektobenthic	40	small
Les Cochons Noirs	mxCN	c(-3.91076, 48.71237)	-3.91076	48.7124	transect	2018-09-19	09:48:00	4.4	12.4	8	c34d8a9c-b1a6-47e4-8f96-0bcedfcca6dd	10:20:00	10:27:00	30	2	B2	P2	Labrus mixtus	8	2	5.49031	10.9806	2018	9	31	L	Labridae	sound producer	>30	Invertebrate predator	Resident	0.00871	3.1	Nektobenthic	40	small
Les Cochons Noirs	mxCN	c(-3.91076, 48.71237)	-3.91076	48.7124	transect	2018-09-19	09:48:00	4.4	12.4	8	c34d8a9c-b1a6-47e4-8f96-0bcedfcca6dd	10:20:00	10:27:00	30	2	B2	P2	Labrus mixtus	12	1	19.2966	19.2966	2018	9	31	L	Labridae	sound producer	>30	Invertebrate predator	Resident	0.00871	3.1	Nektobenthic	40	small
Les Cochons Noirs	mxCN	c(-3.91076, 48.71237)	-3.91076	48.7124	transect	2018-09-19	09:48:00	4.4	12.4	8	c34d8a9c-b1a6-47e4-8f96-0bcedfcca6dd	10:20:00	10:27:00	30	2	B2	P2	Symphodus melops	20	1	94.018	94.018	2018	9	31	L	Labridae	sound producer	15-30	Invertebrate predator	Resident	0.00871	3.1	Nektobenthic	28	large
Les Cochons Noirs	mxCN	c(-3.91076, 48.71237)	-3.91076	48.7124	transect	2018-09-19	09:48:00	4.4	12.4	8	c34d8a9c-b1a6-47e4-8f96-0bcedfcca6dd	10:20:00	10:27:00	30	4	H4	P4	Labrus bergylta	12	1	19.6377	19.6377	2018	9	31	L	Labridae	Unknown	>30	Invertebrate predator	Resident	0.00955	3.07	Nektobenthic	65.9	small
Les Cochons Noirs	mxCN	c(-3.91076, 48.71237)	-3.91076	48.7124	transect	2018-09-19	09:48:00	4.4	12.4	8	c34d8a9c-b1a6-47e4-8f96-0bcedfcca6dd	10:20:00	10:27:00	30	4	H4	P4	Labrus bergylta	20	1	94.2249	94.2249	2018	9	31	L	Labridae	Unknown	>30	Invertebrate predator	Resident	0.00955	3.07	Nektobenthic	65.9	small
Les Cochons Noirs	mxCN	c(-3.91076, 48.71237)	-3.91076	48.7124	transect	2018-09-19	09:48:00	4.4	12.4	8	c34d8a9c-b1a6-47e4-8f96-0bcedfcca6dd	10:20:00	10:27:00	30	4	H4	P4	Labrus bergylta	22	1	126.253	126.253	2018	9	31	L	Labridae	Unknown	>30	Invertebrate predator	Resident	0.00955	3.07	Nektobenthic	65.9	medium
Les Cochons Noirs	mxCN	c(-3.91076, 48.71237)	-3.91076	48.7124	transect	2018-09-19	09:48:00	4.4	12.4	8	c34d8a9c-b1a6-47e4-8f96-0bcedfcca6dd	10:20:00	10:27:00	30	4	H4	P4	Labrus bergylta	25	1	186.93	186.93	2018	9	31	L	Labridae	Unknown	>30	Invertebrate predator	Resident	0.00955	3.07	Nektobenthic	65.9	medium
Les Cochons Noirs	mxCN	c(-3.91076, 48.71237)	-3.91076	48.7124	transect	2018-10-03	10:09:00	5.9	8.9	3	b3f5f10a-c792-420a-ba50-b8345966616a	10:52:00	11:02:00	30	2	B2	P2	Centrolabrus exoletus	6	3	1.88064	5.64192	2018	10	44	L	Labridae	Unknown	15-30	Invertebrate predator	Resident	0.00741	3.09	Cryptobenthic	18	medium
Les Cochons Noirs	mxCN	c(-3.91076, 48.71237)	-3.91076	48.7124	transect	2018-10-03	10:09:00	5.9	8.9	3	b3f5f10a-c792-420a-ba50-b8345966616a	10:52:00	11:02:00	30	2	B2	P2	Centrolabrus exoletus	8	2	4.57474	9.14948	2018	10	44	L	Labridae	Unknown	15-30	Invertebrate predator	Resident	0.00741	3.09	Cryptobenthic	18	medium
Les Cochons Noirs	mxCN	c(-3.91076, 48.71237)	-3.91076	48.7124	transect	2018-10-03	10:09:00	5.9	8.9	3	b3f5f10a-c792-420a-ba50-b8345966616a	10:52:00	11:02:00	30	2	B2	P2	Centrolabrus exoletus	10	3	9.11629	27.3489	2018	10	44	L	Labridae	Unknown	15-30	Invertebrate predator	Resident	0.00741	3.09	Cryptobenthic	18	medium
Les Cochons Noirs	mxCN	c(-3.91076, 48.71237)	-3.91076	48.7124	transect	2018-10-03	10:09:00	5.9	8.9	3	b3f5f10a-c792-420a-ba50-b8345966616a	10:52:00	11:02:00	30	2	B2	P2	Centrolabrus exoletus	12	5	16.0136	80.0679	2018	10	44	L	Labridae	Unknown	15-30	Invertebrate predator	Resident	0.00741	3.09	Cryptobenthic	18	large
Les Cochons Noirs	mxCN	c(-3.91076, 48.71237)	-3.91076	48.7124	transect	2018-10-03	10:09:00	5.9	8.9	3	b3f5f10a-c792-420a-ba50-b8345966616a	10:52:00	11:02:00	30	2	B2	P2	Centrolabrus exoletus	14	1	25.7842	25.7842	2018	10	44	L	Labridae	Unknown	15-30	Invertebrate predator	Resident	0.00741	3.09	Cryptobenthic	18	large
Les Cochons Noirs	mxCN	c(-3.91076, 48.71237)	-3.91076	48.7124	transect	2018-10-03	10:09:00	5.9	8.9	3	b3f5f10a-c792-420a-ba50-b8345966616a	10:52:00	11:02:00	30	2	B2	P2	Ctenolabrus rupestris	6	1	2.39232	2.39232	2018	10	44	L	Labridae	Unknown	<15	Invertebrate predator	Resident	0.00977	3.07	Cryptobenthic	18	medium
Les Cochons Noirs	mxCN	c(-3.91076, 48.71237)	-3.91076	48.7124	transect	2018-10-03	10:09:00	5.9	8.9	3	b3f5f10a-c792-420a-ba50-b8345966616a	10:52:00	11:02:00	30	2	B2	P2	Ctenolabrus rupestris	10	3	11.4787	34.4362	2018	10	44	L	Labridae	Unknown	<15	Invertebrate predator	Resident	0.00977	3.07	Cryptobenthic	18	medium
Les Cochons Noirs	mxCN	c(-3.91076, 48.71237)	-3.91076	48.7124	transect	2018-10-03	10:09:00	5.9	8.9	3	b3f5f10a-c792-420a-ba50-b8345966616a	10:52:00	11:02:00	30	2	B2	P2	Ctenolabrus rupestris	12	1	20.09	20.09	2018	10	44	L	Labridae	Unknown	<15	Invertebrate predator	Resident	0.00977	3.07	Cryptobenthic	18	large
Les Cochons Noirs	mxCN	c(-3.91076, 48.71237)	-3.91076	48.7124	transect	2018-10-03	10:09:00	5.9	8.9	3	b3f5f10a-c792-420a-ba50-b8345966616a	10:52:00	11:02:00	30	2	B2	P2	Labrus bergylta	12	2	19.6377	39.2753	2018	10	44	L	Labridae	Unknown	>30	Invertebrate predator	Resident	0.00955	3.07	Nektobenthic	65.9	small
Les Cochons Noirs	mxCN	c(-3.91076, 48.71237)	-3.91076	48.7124	transect	2018-10-03	10:09:00	5.9	8.9	3	b3f5f10a-c792-420a-ba50-b8345966616a	10:52:00	11:02:00	30	2	B2	P2	Labrus bergylta	15	4	38.9586	155.834	2018	10	44	L	Labridae	Unknown	>30	Invertebrate predator	Resident	0.00955	3.07	Nektobenthic	65.9	small
Les Cochons Noirs	mxCN	c(-3.91076, 48.71237)	-3.91076	48.7124	transect	2018-10-03	10:09:00	5.9	8.9	3	b3f5f10a-c792-420a-ba50-b8345966616a	10:52:00	11:02:00	30	2	B2	P2	Labrus bergylta	20	1	94.2249	94.2249	2018	10	44	L	Labridae	Unknown	>30	Invertebrate predator	Resident	0.00955	3.07	Nektobenthic	65.9	small
Les Cochons Noirs	mxCN	c(-3.91076, 48.71237)	-3.91076	48.7124	transect	2018-10-03	10:09:00	5.9	8.9	3	b3f5f10a-c792-420a-ba50-b8345966616a	10:52:00	11:02:00	30	2	B2	P2	Labrus bergylta	25	1	186.93	186.93	2018	10	44	L	Labridae	Unknown	>30	Invertebrate predator	Resident	0.00955	3.07	Nektobenthic	65.9	medium
Les Cochons Noirs	mxCN	c(-3.91076, 48.71237)	-3.91076	48.7124	transect	2018-10-03	10:09:00	5.9	8.9	3	b3f5f10a-c792-420a-ba50-b8345966616a	10:52:00	11:02:00	30	2	B2	P2	Labrus bergylta	35	3	525.161	1575.48	2018	10	44	L	Labridae	Unknown	>30	Invertebrate predator	Resident	0.00955	3.07	Nektobenthic	65.9	medium
Les Cochons Noirs	mxCN	c(-3.91076, 48.71237)	-3.91076	48.7124	transect	2018-10-03	10:09:00	5.9	8.9	3	b3f5f10a-c792-420a-ba50-b8345966616a	10:52:00	11:02:00	30	2	B2	P2	Labrus bergylta	45	1	1135.97	1135.97	2018	10	44	L	Labridae	Unknown	>30	Invertebrate predator	Resident	0.00955	3.07	Nektobenthic	65.9	large
Les Cochons Noirs	mxCN	c(-3.91076, 48.71237)	-3.91076	48.7124	transect	2018-10-03	10:09:00	5.9	8.9	3	b3f5f10a-c792-420a-ba50-b8345966616a	10:52:00	11:02:00	30	2	B2	P2	Labrus mixtus	8	1	5.49031	5.49031	2018	10	44	L	Labridae	sound producer	>30	Invertebrate predator	Resident	0.00871	3.1	Nektobenthic	40	small
Les Cochons Noirs	mxCN	c(-3.91076, 48.71237)	-3.91076	48.7124	transect	2018-10-03	10:09:00	5.9	8.9	3	b3f5f10a-c792-420a-ba50-b8345966616a	10:52:00	11:02:00	30	2	B2	P2	Symphodus melops	12	1	19.2966	19.2966	2018	10	44	L	Labridae	sound producer	15-30	Invertebrate predator	Resident	0.00871	3.1	Nektobenthic	28	medium
Les Cochons Noirs	mxCN	c(-3.91076, 48.71237)	-3.91076	48.7124	transect	2018-10-03	10:09:00	5.9	8.9	3	b3f5f10a-c792-420a-ba50-b8345966616a	10:52:00	11:02:00	30	2	B2	P2	Symphodus melops	20	1	94.018	94.018	2018	10	44	L	Labridae	sound producer	15-30	Invertebrate predator	Resident	0.00871	3.1	Nektobenthic	28	large
Les Cochons Noirs	mxCN	c(-3.91076, 48.71237)	-3.91076	48.7124	transect	2018-10-03	10:09:00	5.9	8.9	3	b3f5f10a-c792-420a-ba50-b8345966616a	10:52:00	11:02:00	30	4	H4	P4	Labrus bergylta	22	1	126.253	126.253	2018	10	44	L	Labridae	Unknown	>30	Invertebrate predator	Resident	0.00955	3.07	Nektobenthic	65.9	medium
Les Cochons Noirs	mxCN	c(-3.91076, 48.71237)	-3.91076	48.7124	transect	2018-10-03	10:09:00	5.9	8.9	3	b3f5f10a-c792-420a-ba50-b8345966616a	10:52:00	11:02:00	30	4	H4	P4	Pollachius pollachius	35	1	394.308	394.308	2018	10	44	L	Gadidae	sound producer	>30	Piscivorous predator	Wide_ranging	0.00692	3.08	Nektobenthic	130	small
Les Cochons Noirs	mxCN	c(-3.91076, 48.71237)	-3.91076	48.7124	transect	2018-10-03	10:09:00	5.9	8.9	3	b3f5f10a-c792-420a-ba50-b8345966616a	10:52:00	11:02:00	30	4	H4	P4	Pomatoschistus flavescens	5	4	0.91581	3.66324	2018	10	44	L	Gobiidae	sound producer	<15	Invertebrate predator	Resident	0.00676	3.05	Cryptobenthic	6	large
Les Cochons Noirs	mxCN	c(-3.91076, 48.71237)	-3.91076	48.7124	transect	2018-10-03	10:09:00	5.9	13.9	8	fb7c1e6a-3975-4bc8-84c2-225c393bb66f	10:40:00	10:47:00	30	2	B2	P4	Centrolabrus exoletus	7	1	3.02811	3.02811	2018	10	44	L	Labridae	Unknown	15-30	Invertebrate predator	Resident	0.00741	3.09	Cryptobenthic	18	medium
Les Cochons Noirs	mxCN	c(-3.91076, 48.71237)	-3.91076	48.7124	transect	2018-10-03	10:09:00	5.9	13.9	8	fb7c1e6a-3975-4bc8-84c2-225c393bb66f	10:40:00	10:47:00	30	2	B2	P4	Ctenolabrus rupestris	6	2	2.39232	4.78464	2018	10	44	L	Labridae	Unknown	<15	Invertebrate predator	Resident	0.00977	3.07	Cryptobenthic	18	medium
Les Cochons Noirs	mxCN	c(-3.91076, 48.71237)	-3.91076	48.7124	transect	2018-10-03	10:09:00	5.9	13.9	8	fb7c1e6a-3975-4bc8-84c2-225c393bb66f	10:40:00	10:47:00	30	2	B2	P4	Ctenolabrus rupestris	8	3	5.78603	17.3581	2018	10	44	L	Labridae	Unknown	<15	Invertebrate predator	Resident	0.00977	3.07	Cryptobenthic	18	medium
Les Cochons Noirs	mxCN	c(-3.91076, 48.71237)	-3.91076	48.7124	transect	2018-10-03	10:09:00	5.9	13.9	8	fb7c1e6a-3975-4bc8-84c2-225c393bb66f	10:40:00	10:47:00	30	2	B2	P4	Ctenolabrus rupestris	10	2	11.4787	22.9575	2018	10	44	L	Labridae	Unknown	<15	Invertebrate predator	Resident	0.00977	3.07	Cryptobenthic	18	medium
Les Cochons Noirs	mxCN	c(-3.91076, 48.71237)	-3.91076	48.7124	transect	2018-10-03	10:09:00	5.9	13.9	8	fb7c1e6a-3975-4bc8-84c2-225c393bb66f	10:40:00	10:47:00	30	2	B2	P4	Ctenolabrus rupestris	12	2	20.09	40.1801	2018	10	44	L	Labridae	Unknown	<15	Invertebrate predator	Resident	0.00977	3.07	Cryptobenthic	18	large
Les Cochons Noirs	mxCN	c(-3.91076, 48.71237)	-3.91076	48.7124	transect	2018-10-03	10:09:00	5.9	13.9	8	fb7c1e6a-3975-4bc8-84c2-225c393bb66f	10:40:00	10:47:00	30	2	B2	P4	Ctenolabrus rupestris	14	1	32.2484	32.2484	2018	10	44	L	Labridae	Unknown	<15	Invertebrate predator	Resident	0.00977	3.07	Cryptobenthic	18	large
Les Cochons Noirs	mxCN	c(-3.91076, 48.71237)	-3.91076	48.7124	transect	2018-10-03	10:09:00	5.9	13.9	8	fb7c1e6a-3975-4bc8-84c2-225c393bb66f	10:40:00	10:47:00	30	2	B2	P4	Labrus bergylta	20	1	94.2249	94.2249	2018	10	44	L	Labridae	Unknown	>30	Invertebrate predator	Resident	0.00955	3.07	Nektobenthic	65.9	small
Les Cochons Noirs	mxCN	c(-3.91076, 48.71237)	-3.91076	48.7124	transect	2018-10-03	10:09:00	5.9	13.9	8	fb7c1e6a-3975-4bc8-84c2-225c393bb66f	10:40:00	10:47:00	30	2	B2	P4	Labrus bergylta	22	1	126.253	126.253	2018	10	44	L	Labridae	Unknown	>30	Invertebrate predator	Resident	0.00955	3.07	Nektobenthic	65.9	medium
Les Cochons Noirs	mxCN	c(-3.91076, 48.71237)	-3.91076	48.7124	transect	2018-10-03	10:09:00	5.9	13.9	8	fb7c1e6a-3975-4bc8-84c2-225c393bb66f	10:40:00	10:47:00	30	2	B2	P4	Labrus bergylta	25	1	186.93	186.93	2018	10	44	L	Labridae	Unknown	>30	Invertebrate predator	Resident	0.00955	3.07	Nektobenthic	65.9	medium
Les Cochons Noirs	mxCN	c(-3.91076, 48.71237)	-3.91076	48.7124	transect	2018-10-03	10:09:00	5.9	13.9	8	fb7c1e6a-3975-4bc8-84c2-225c393bb66f	10:40:00	10:47:00	30	2	B2	P4	Labrus bergylta	30	1	327.164	327.164	2018	10	44	L	Labridae	Unknown	>30	Invertebrate predator	Resident	0.00955	3.07	Nektobenthic	65.9	medium
Les Cochons Noirs	mxCN	c(-3.91076, 48.71237)	-3.91076	48.7124	transect	2018-10-03	10:09:00	5.9	13.9	8	fb7c1e6a-3975-4bc8-84c2-225c393bb66f	10:40:00	10:47:00	30	2	B2	P4	Labrus mixtus	10	1	10.9652	10.9652	2018	10	44	L	Labridae	sound producer	>30	Invertebrate predator	Resident	0.00871	3.1	Nektobenthic	40	small
Les Cochons Noirs	mxCN	c(-3.91076, 48.71237)	-3.91076	48.7124	transect	2018-10-03	10:09:00	5.9	13.9	8	fb7c1e6a-3975-4bc8-84c2-225c393bb66f	10:40:00	10:47:00	30	2	B2	P4	Labrus mixtus	18	1	67.8208	67.8208	2018	10	44	L	Labridae	sound producer	>30	Invertebrate predator	Resident	0.00871	3.1	Nektobenthic	40	medium
Les Cochons Noirs	mxCN	c(-3.91076, 48.71237)	-3.91076	48.7124	transect	2018-10-03	10:09:00	5.9	13.9	8	fb7c1e6a-3975-4bc8-84c2-225c393bb66f	10:40:00	10:47:00	30	2	B2	P4	Pomatoschistus flavescens	4	5	0.463692	2.31846	2018	10	44	L	Gobiidae	sound producer	<15	Invertebrate predator	Resident	0.00676	3.05	Cryptobenthic	6	large
Les Cochons Noirs	mxCN	c(-3.91076, 48.71237)	-3.91076	48.7124	transect	2018-10-03	10:09:00	5.9	13.9	8	fb7c1e6a-3975-4bc8-84c2-225c393bb66f	10:40:00	10:47:00	30	2	B2	P4	Pomatoschistus flavescens	5	8	0.91581	7.32648	2018	10	44	L	Gobiidae	sound producer	<15	Invertebrate predator	Resident	0.00676	3.05	Cryptobenthic	6	large
Les Cochons Noirs	mxCN	c(-3.91076, 48.71237)	-3.91076	48.7124	transect	2018-10-03	10:09:00	5.9	13.9	8	fb7c1e6a-3975-4bc8-84c2-225c393bb66f	10:40:00	10:47:00	30	4	H4	P2	Pollachius pollachius	30	1	245.267	245.267	2018	10	44	L	Gadidae	sound producer	>30	Piscivorous predator	Wide_ranging	0.00692	3.08	Nektobenthic	130	small
Les Cochons Noirs	mxCN	c(-3.91076, 48.71237)	-3.91076	48.7124	transect	2018-10-03	10:09:00	5.9	13.9	8	fb7c1e6a-3975-4bc8-84c2-225c393bb66f	10:40:00	10:47:00	30	4	H4	P2	Pollachius pollachius	35	1	394.308	394.308	2018	10	44	L	Gadidae	sound producer	>30	Piscivorous predator	Wide_ranging	0.00692	3.08	Nektobenthic	130	small
Les Cochons Noirs	mxCN	c(-3.91076, 48.71237)	-3.91076	48.7124	transect	2021-06-07	10:32:00	3	6	3	014ffbac-44af-47c2-ad54-2b66cf9f7101	11:34:00	11:38:00	30	2	B2	P3	Ctenolabrus rupestris	5	1	1.36689	1.36689	2021	6	60	M	Labridae	Unknown	<15	Invertebrate predator	Resident	0.00977	3.07	Cryptobenthic	18	small
Les Cochons Noirs	mxCN	c(-3.91076, 48.71237)	-3.91076	48.7124	transect	2021-06-07	10:32:00	3	6	3	014ffbac-44af-47c2-ad54-2b66cf9f7101	11:34:00	11:38:00	30	2	B2	P3	Ctenolabrus rupestris	7	1	3.84013	3.84013	2021	6	60	M	Labridae	Unknown	<15	Invertebrate predator	Resident	0.00977	3.07	Cryptobenthic	18	medium
Les Cochons Noirs	mxCN	c(-3.91076, 48.71237)	-3.91076	48.7124	transect	2021-06-07	10:32:00	3	6	3	014ffbac-44af-47c2-ad54-2b66cf9f7101	11:34:00	11:38:00	30	2	B2	P3	Labrus bergylta	20	2	94.2249	188.45	2021	6	60	M	Labridae	Unknown	>30	Invertebrate predator	Resident	0.00955	3.07	Nektobenthic	65.9	small
Les Cochons Noirs	mxCN	c(-3.91076, 48.71237)	-3.91076	48.7124	transect	2021-06-07	10:32:00	3	6	3	014ffbac-44af-47c2-ad54-2b66cf9f7101	11:34:00	11:38:00	30	2	B2	P3	Labrus bergylta	30	1	327.164	327.164	2021	6	60	M	Labridae	Unknown	>30	Invertebrate predator	Resident	0.00955	3.07	Nektobenthic	65.9	medium
Les Cochons Noirs	mxCN	c(-3.91076, 48.71237)	-3.91076	48.7124	transect	2021-06-07	10:32:00	3	6	3	014ffbac-44af-47c2-ad54-2b66cf9f7101	11:34:00	11:38:00	30	4	H4	P2	Symphodus melops	15	1	38.5391	38.5391	2021	6	60	M	Labridae	sound producer	15-30	Invertebrate predator	Resident	0.00871	3.1	Nektobenthic	28	medium
Les Cochons Noirs	mxCN	c(-3.91076, 48.71237)	-3.91076	48.7124	transect	2021-06-07	10:32:00	3	6	3	014ffbac-44af-47c2-ad54-2b66cf9f7101	11:38:00	11:42:00	30	2	B2	P3	Centrolabrus exoletus	10	2	9.11629	18.2326	2021	6	60	M	Labridae	Unknown	15-30	Invertebrate predator	Resident	0.00741	3.09	Cryptobenthic	18	medium
Les Cochons Noirs	mxCN	c(-3.91076, 48.71237)	-3.91076	48.7124	transect	2021-06-07	10:32:00	3	6	3	014ffbac-44af-47c2-ad54-2b66cf9f7101	11:38:00	11:42:00	30	2	B2	P3	Ctenolabrus rupestris	5	2	1.36689	2.73377	2021	6	60	M	Labridae	Unknown	<15	Invertebrate predator	Resident	0.00977	3.07	Cryptobenthic	18	small
Les Cochons Noirs	mxCN	c(-3.91076, 48.71237)	-3.91076	48.7124	transect	2021-06-07	10:32:00	3	6	3	014ffbac-44af-47c2-ad54-2b66cf9f7101	11:38:00	11:42:00	30	2	B2	P3	Ctenolabrus rupestris	7	2	3.84013	7.68025	2021	6	60	M	Labridae	Unknown	<15	Invertebrate predator	Resident	0.00977	3.07	Cryptobenthic	18	medium
Les Cochons Noirs	mxCN	c(-3.91076, 48.71237)	-3.91076	48.7124	transect	2021-06-07	10:32:00	3	6	3	014ffbac-44af-47c2-ad54-2b66cf9f7101	11:38:00	11:42:00	30	2	B2	P3	Labrus bergylta	15	2	38.9586	77.9172	2021	6	60	M	Labridae	Unknown	>30	Invertebrate predator	Resident	0.00955	3.07	Nektobenthic	65.9	small
Les Cochons Noirs	mxCN	c(-3.91076, 48.71237)	-3.91076	48.7124	transect	2021-06-07	10:32:00	3	6	3	014ffbac-44af-47c2-ad54-2b66cf9f7101	11:38:00	11:42:00	30	2	B2	P3	Labrus bergylta	25	1	186.93	186.93	2021	6	60	M	Labridae	Unknown	>30	Invertebrate predator	Resident	0.00955	3.07	Nektobenthic	65.9	medium
Les Cochons Noirs	mxCN	c(-3.91076, 48.71237)	-3.91076	48.7124	transect	2021-06-07	10:32:00	3	6	3	014ffbac-44af-47c2-ad54-2b66cf9f7101	11:38:00	11:42:00	30	2	B2	P3	Labrus bergylta	30	1	327.164	327.164	2021	6	60	M	Labridae	Unknown	>30	Invertebrate predator	Resident	0.00955	3.07	Nektobenthic	65.9	medium
Les Cochons Noirs	mxCN	c(-3.91076, 48.71237)	-3.91076	48.7124	transect	2021-06-07	10:32:00	3	6	3	014ffbac-44af-47c2-ad54-2b66cf9f7101	11:38:00	11:42:00	30	2	B2	P3	Labrus bergylta	35	1	525.161	525.161	2021	6	60	M	Labridae	Unknown	>30	Invertebrate predator	Resident	0.00955	3.07	Nektobenthic	65.9	medium
Les Cochons Noirs	mxCN	c(-3.91076, 48.71237)	-3.91076	48.7124	transect	2021-06-07	10:32:00	3	6	3	014ffbac-44af-47c2-ad54-2b66cf9f7101	11:38:00	11:42:00	30	2	B2	P3	Labrus mixtus	10	1	10.9652	10.9652	2021	6	60	M	Labridae	sound producer	>30	Invertebrate predator	Resident	0.00871	3.1	Nektobenthic	40	small
Les Cochons Noirs	mxCN	c(-3.91076, 48.71237)	-3.91076	48.7124	transect	2021-06-07	10:32:00	3	6	3	014ffbac-44af-47c2-ad54-2b66cf9f7101	11:38:00	11:42:00	30	4	H4	P2	Pomatoschistus flavescens	5	2	0.91581	1.83162	2021	6	60	M	Gobiidae	sound producer	<15	Invertebrate predator	Resident	0.00676	3.05	Cryptobenthic	6	large
Les Cochons Noirs	mxCN	c(-3.91076, 48.71237)	-3.91076	48.7124	transect	2021-06-07	10:32:00	3	6	3	014ffbac-44af-47c2-ad54-2b66cf9f7101	11:42:00	11:47:00	30	2	B2	P3	Ctenolabrus rupestris	5	1	1.36689	1.36689	2021	6	60	M	Labridae	Unknown	<15	Invertebrate predator	Resident	0.00977	3.07	Cryptobenthic	18	small
Les Cochons Noirs	mxCN	c(-3.91076, 48.71237)	-3.91076	48.7124	transect	2021-06-07	10:32:00	3	6	3	014ffbac-44af-47c2-ad54-2b66cf9f7101	11:42:00	11:47:00	30	2	B2	P3	Labrus bergylta	15	1	38.9586	38.9586	2021	6	60	M	Labridae	Unknown	>30	Invertebrate predator	Resident	0.00955	3.07	Nektobenthic	65.9	small
Les Cochons Noirs	mxCN	c(-3.91076, 48.71237)	-3.91076	48.7124	transect	2021-06-07	10:32:00	3	6	3	014ffbac-44af-47c2-ad54-2b66cf9f7101	11:42:00	11:47:00	30	2	B2	P3	Labrus bergylta	35	1	525.161	525.161	2021	6	60	M	Labridae	Unknown	>30	Invertebrate predator	Resident	0.00955	3.07	Nektobenthic	65.9	medium
Les Cochons Noirs	mxCN	c(-3.91076, 48.71237)	-3.91076	48.7124	transect	2021-06-07	10:32:00	3	6	3	014ffbac-44af-47c2-ad54-2b66cf9f7101	11:42:00	11:47:00	30	4	H4	P2	Pomatoschistus flavescens	4	1	0.463692	0.463692	2021	6	60	M	Gobiidae	sound producer	<15	Invertebrate predator	Resident	0.00676	3.05	Cryptobenthic	6	large
Les Cochons Noirs	mxCN	c(-3.91076, 48.71237)	-3.91076	48.7124	transect	2021-06-07	10:32:00	3	11	8	f36b3e68-707f-4c85-bc63-56ee666c3d8e	11:14:00	11:17:00	30	2	B2	P2	Labrus bergylta	20	1	94.2249	94.2249	2021	6	60	M	Labridae	Unknown	>30	Invertebrate predator	Resident	0.00955	3.07	Nektobenthic	65.9	small
Les Cochons Noirs	mxCN	c(-3.91076, 48.71237)	-3.91076	48.7124	transect	2021-06-07	10:32:00	3	11	8	f36b3e68-707f-4c85-bc63-56ee666c3d8e	11:17:00	11:20:00	30	2	B2	P2	Ctenolabrus rupestris	5	1	1.36689	1.36689	2021	6	60	M	Labridae	Unknown	<15	Invertebrate predator	Resident	0.00977	3.07	Cryptobenthic	18	small
Les Cochons Noirs	mxCN	c(-3.91076, 48.71237)	-3.91076	48.7124	transect	2021-06-07	10:32:00	3	11	8	f36b3e68-707f-4c85-bc63-56ee666c3d8e	11:17:00	11:20:00	30	2	B2	P2	Labrus bergylta	30	1	327.164	327.164	2021	6	60	M	Labridae	Unknown	>30	Invertebrate predator	Resident	0.00955	3.07	Nektobenthic	65.9	medium
Les Cochons Noirs	mxCN	c(-3.91076, 48.71237)	-3.91076	48.7124	transect	2021-06-07	10:32:00	3	11	8	f36b3e68-707f-4c85-bc63-56ee666c3d8e	11:17:00	11:20:00	30	4	H4	P3	NoSpecies	NA	0	NA	NA	2021	6	60	M	NA	NA	NA	NA	NA	NA	NA	NA	NA	NA
Les Cochons Noirs	mxCN	c(-3.91076, 48.71237)	-3.91076	48.7124	transect	2021-06-07	10:32:00	3	11	8	f36b3e68-707f-4c85-bc63-56ee666c3d8e	11:20:00	11:23:00	30	2	B2	P2	Centrolabrus exoletus	6	1	1.88064	1.88064	2021	6	60	M	Labridae	Unknown	15-30	Invertebrate predator	Resident	0.00741	3.09	Cryptobenthic	18	medium
Les Cochons Noirs	mxCN	c(-3.91076, 48.71237)	-3.91076	48.7124	transect	2021-06-07	10:32:00	3	11	8	f36b3e68-707f-4c85-bc63-56ee666c3d8e	11:20:00	11:23:00	30	2	B2	P2	Ctenolabrus rupestris	5	1	1.36689	1.36689	2021	6	60	M	Labridae	Unknown	<15	Invertebrate predator	Resident	0.00977	3.07	Cryptobenthic	18	small
Les Cochons Noirs	mxCN	c(-3.91076, 48.71237)	-3.91076	48.7124	transect	2021-06-07	10:32:00	3	11	8	f36b3e68-707f-4c85-bc63-56ee666c3d8e	11:20:00	11:23:00	30	4	H4	P3	NoSpecies	NA	0	NA	NA	2021	6	60	M	NA	NA	NA	NA	NA	NA	NA	NA	NA	NA
Les Cochons Noirs	mxCN	c(-3.91076, 48.71237)	-3.91076	48.7124	transect	2021-06-09	10:11:00	4	7	3	6d527c23-50e9-4b4f-a116-5eefcf9d5125	11:06:00	11:09:00	30	2	B2	P2	Centrolabrus exoletus	8	1	4.57474	4.57474	2021	6	69	H	Labridae	Unknown	15-30	Invertebrate predator	Resident	0.00741	3.09	Cryptobenthic	18	medium
Les Cochons Noirs	mxCN	c(-3.91076, 48.71237)	-3.91076	48.7124	transect	2021-06-09	10:11:00	4	7	3	6d527c23-50e9-4b4f-a116-5eefcf9d5125	11:09:00	11:12:00	30	2	B2	P2	Ctenolabrus rupestris	5	1	1.36689	1.36689	2021	6	69	H	Labridae	Unknown	<15	Invertebrate predator	Resident	0.00977	3.07	Cryptobenthic	18	small
Les Cochons Noirs	mxCN	c(-3.91076, 48.71237)	-3.91076	48.7124	transect	2021-06-09	10:11:00	4	7	3	6d527c23-50e9-4b4f-a116-5eefcf9d5125	11:09:00	11:12:00	30	2	B2	P2	Ctenolabrus rupestris	12	1	20.09	20.09	2021	6	69	H	Labridae	Unknown	<15	Invertebrate predator	Resident	0.00977	3.07	Cryptobenthic	18	large
Les Cochons Noirs	mxCN	c(-3.91076, 48.71237)	-3.91076	48.7124	transect	2021-06-09	10:11:00	4	7	3	6d527c23-50e9-4b4f-a116-5eefcf9d5125	11:09:00	11:12:00	30	2	B2	P2	Labrus bergylta	15	1	38.9586	38.9586	2021	6	69	H	Labridae	Unknown	>30	Invertebrate predator	Resident	0.00955	3.07	Nektobenthic	65.9	small
Les Cochons Noirs	mxCN	c(-3.91076, 48.71237)	-3.91076	48.7124	transect	2021-06-09	10:11:00	4	7	3	6d527c23-50e9-4b4f-a116-5eefcf9d5125	11:09:00	11:12:00	30	2	B2	P2	Labrus bergylta	16	1	47.4954	47.4954	2021	6	69	H	Labridae	Unknown	>30	Invertebrate predator	Resident	0.00955	3.07	Nektobenthic	65.9	small
Les Cochons Noirs	mxCN	c(-3.91076, 48.71237)	-3.91076	48.7124	transect	2021-06-09	10:11:00	4	7	3	6d527c23-50e9-4b4f-a116-5eefcf9d5125	11:09:00	11:12:00	30	2	B2	P2	Labrus bergylta	25	1	186.93	186.93	2021	6	69	H	Labridae	Unknown	>30	Invertebrate predator	Resident	0.00955	3.07	Nektobenthic	65.9	medium
Les Cochons Noirs	mxCN	c(-3.91076, 48.71237)	-3.91076	48.7124	transect	2021-06-09	10:11:00	4	7	3	6d527c23-50e9-4b4f-a116-5eefcf9d5125	11:09:00	11:12:00	30	4	H4	P3	Labrus bergylta	20	1	94.2249	94.2249	2021	6	69	H	Labridae	Unknown	>30	Invertebrate predator	Resident	0.00955	3.07	Nektobenthic	65.9	small
Les Cochons Noirs	mxCN	c(-3.91076, 48.71237)	-3.91076	48.7124	transect	2021-06-09	10:11:00	4	7	3	6d527c23-50e9-4b4f-a116-5eefcf9d5125	11:12:00	11:15:00	30	2	B2	P2	Ctenolabrus rupestris	5	1	1.36689	1.36689	2021	6	69	H	Labridae	Unknown	<15	Invertebrate predator	Resident	0.00977	3.07	Cryptobenthic	18	small
Les Cochons Noirs	mxCN	c(-3.91076, 48.71237)	-3.91076	48.7124	transect	2021-06-09	10:11:00	4	7	3	6d527c23-50e9-4b4f-a116-5eefcf9d5125	11:12:00	11:15:00	30	2	B2	P2	Labrus bergylta	30	1	327.164	327.164	2021	6	69	H	Labridae	Unknown	>30	Invertebrate predator	Resident	0.00955	3.07	Nektobenthic	65.9	medium
Les Cochons Noirs	mxCN	c(-3.91076, 48.71237)	-3.91076	48.7124	transect	2021-06-09	10:11:00	4	12	8	8019c031-b4f2-4da1-b6f6-f8d374edefb3	10:47:00	10:50:00	30	2	B2	P3	Ctenolabrus rupestris	4	1	0.688999	0.688999	2021	6	69	H	Labridae	Unknown	<15	Invertebrate predator	Resident	0.00977	3.07	Cryptobenthic	18	small
Les Cochons Noirs	mxCN	c(-3.91076, 48.71237)	-3.91076	48.7124	transect	2021-06-09	10:11:00	4	12	8	8019c031-b4f2-4da1-b6f6-f8d374edefb3	10:47:00	10:50:00	30	2	B2	P3	Ctenolabrus rupestris	6	1	2.39232	2.39232	2021	6	69	H	Labridae	Unknown	<15	Invertebrate predator	Resident	0.00977	3.07	Cryptobenthic	18	medium
Les Cochons Noirs	mxCN	c(-3.91076, 48.71237)	-3.91076	48.7124	transect	2021-06-09	10:11:00	4	12	8	8019c031-b4f2-4da1-b6f6-f8d374edefb3	10:47:00	10:50:00	30	2	B2	P3	Ctenolabrus rupestris	10	1	11.4787	11.4787	2021	6	69	H	Labridae	Unknown	<15	Invertebrate predator	Resident	0.00977	3.07	Cryptobenthic	18	medium
Les Cochons Noirs	mxCN	c(-3.91076, 48.71237)	-3.91076	48.7124	transect	2021-06-09	10:11:00	4	12	8	8019c031-b4f2-4da1-b6f6-f8d374edefb3	10:50:00	10:54:00	30	2	B2	P3	Ctenolabrus rupestris	7	1	3.84013	3.84013	2021	6	69	H	Labridae	Unknown	<15	Invertebrate predator	Resident	0.00977	3.07	Cryptobenthic	18	medium
Les Cochons Noirs	mxCN	c(-3.91076, 48.71237)	-3.91076	48.7124	transect	2021-06-09	10:11:00	4	12	8	8019c031-b4f2-4da1-b6f6-f8d374edefb3	10:50:00	10:54:00	30	2	B2	P3	Ctenolabrus rupestris	8	3	5.78603	17.3581	2021	6	69	H	Labridae	Unknown	<15	Invertebrate predator	Resident	0.00977	3.07	Cryptobenthic	18	medium
Les Cochons Noirs	mxCN	c(-3.91076, 48.71237)	-3.91076	48.7124	transect	2021-06-09	10:11:00	4	12	8	8019c031-b4f2-4da1-b6f6-f8d374edefb3	10:50:00	10:54:00	30	2	B2	P3	Ctenolabrus rupestris	9	2	8.30652	16.613	2021	6	69	H	Labridae	Unknown	<15	Invertebrate predator	Resident	0.00977	3.07	Cryptobenthic	18	medium
Les Cochons Noirs	mxCN	c(-3.91076, 48.71237)	-3.91076	48.7124	transect	2021-06-09	10:11:00	4	12	8	8019c031-b4f2-4da1-b6f6-f8d374edefb3	10:50:00	10:54:00	30	2	B2	P3	Labrus bergylta	25	1	186.93	186.93	2021	6	69	H	Labridae	Unknown	>30	Invertebrate predator	Resident	0.00955	3.07	Nektobenthic	65.9	medium
Les Cochons Noirs	mxCN	c(-3.91076, 48.71237)	-3.91076	48.7124	transect	2021-06-09	10:11:00	4	12	8	8019c031-b4f2-4da1-b6f6-f8d374edefb3	10:50:00	10:54:00	30	2	B2	P3	Labrus bergylta	40	2	791.275	1582.55	2021	6	69	H	Labridae	Unknown	>30	Invertebrate predator	Resident	0.00955	3.07	Nektobenthic	65.9	medium
Les Cochons Noirs	mxCN	c(-3.91076, 48.71237)	-3.91076	48.7124	transect	2021-06-09	10:11:00	4	12	8	8019c031-b4f2-4da1-b6f6-f8d374edefb3	10:50:00	10:54:00	30	2	B2	P3	Trisopterus luscus	25	1	159.747	159.747	2021	6	69	H	Gadidae	Unknown	>30	Invertebrate predator	Coastal mobile	0.00741	3.1	Nektobenthic	46	medium
Les Cochons Noirs	mxCN	c(-3.91076, 48.71237)	-3.91076	48.7124	transect	2021-06-09	10:11:00	4	12	8	8019c031-b4f2-4da1-b6f6-f8d374edefb3	10:54:00	10:58:00	30	2	B2	P3	Ctenolabrus rupestris	10	1	11.4787	11.4787	2021	6	69	H	Labridae	Unknown	<15	Invertebrate predator	Resident	0.00977	3.07	Cryptobenthic	18	medium
Les Cochons Noirs	mxCN	c(-3.91076, 48.71237)	-3.91076	48.7124	transect	2021-06-09	10:11:00	4	12	8	8019c031-b4f2-4da1-b6f6-f8d374edefb3	10:54:00	10:58:00	30	2	B2	P3	Labrus bergylta	20	1	94.2249	94.2249	2021	6	69	H	Labridae	Unknown	>30	Invertebrate predator	Resident	0.00955	3.07	Nektobenthic	65.9	small
Les Cochons Noirs	mxCN	c(-3.91076, 48.71237)	-3.91076	48.7124	transect	2021-06-09	10:11:00	4	12	8	8019c031-b4f2-4da1-b6f6-f8d374edefb3	10:54:00	10:58:00	30	2	B2	P3	Labrus bergylta	25	1	186.93	186.93	2021	6	69	H	Labridae	Unknown	>30	Invertebrate predator	Resident	0.00955	3.07	Nektobenthic	65.9	medium
Les Cochons Noirs	mxCN	c(-3.91076, 48.71237)	-3.91076	48.7124	transect	2021-06-09	10:11:00	4	12	8	8019c031-b4f2-4da1-b6f6-f8d374edefb3	10:54:00	10:58:00	30	2	B2	P3	Labrus bergylta	30	1	327.164	327.164	2021	6	69	H	Labridae	Unknown	>30	Invertebrate predator	Resident	0.00955	3.07	Nektobenthic	65.9	medium
Les Cochons Noirs	mxCN	c(-3.91076, 48.71237)	-3.91076	48.7124	transect	2021-06-09	10:11:00	4	12	8	8019c031-b4f2-4da1-b6f6-f8d374edefb3	10:54:00	10:58:00	30	2	B2	P3	Labrus bergylta	35	1	525.161	525.161	2021	6	69	H	Labridae	Unknown	>30	Invertebrate predator	Resident	0.00955	3.07	Nektobenthic	65.9	medium
Les Cochons Noirs	mxCN	c(-3.91076, 48.71237)	-3.91076	48.7124	transect	2024-09-23	10:22:00	7	10	3	71bf7013-8f45-4845-8523-6ced4cfeed0b	11:20:00	11:34:00	30	2	B2	P6	Centrolabrus exoletus	6	8	1.88064	15.0451	2024	9	77	H	Labridae	Unknown	15-30	Invertebrate predator	Resident	0.00741	3.09	Cryptobenthic	18	medium
Les Cochons Noirs	mxCN	c(-3.91076, 48.71237)	-3.91076	48.7124	transect	2024-09-23	10:22:00	7	10	3	71bf7013-8f45-4845-8523-6ced4cfeed0b	11:20:00	11:34:00	30	2	B2	P6	Centrolabrus exoletus	8	6	4.57474	27.4484	2024	9	77	H	Labridae	Unknown	15-30	Invertebrate predator	Resident	0.00741	3.09	Cryptobenthic	18	medium
Les Cochons Noirs	mxCN	c(-3.91076, 48.71237)	-3.91076	48.7124	transect	2024-09-23	10:22:00	7	10	3	71bf7013-8f45-4845-8523-6ced4cfeed0b	11:20:00	11:34:00	30	2	B2	P6	Centrolabrus exoletus	10	7	9.11629	63.814	2024	9	77	H	Labridae	Unknown	15-30	Invertebrate predator	Resident	0.00741	3.09	Cryptobenthic	18	medium
Les Cochons Noirs	mxCN	c(-3.91076, 48.71237)	-3.91076	48.7124	transect	2024-09-23	10:22:00	7	10	3	71bf7013-8f45-4845-8523-6ced4cfeed0b	11:20:00	11:34:00	30	2	B2	P6	Centrolabrus exoletus	12	2	16.0136	32.0271	2024	9	77	H	Labridae	Unknown	15-30	Invertebrate predator	Resident	0.00741	3.09	Cryptobenthic	18	large
Les Cochons Noirs	mxCN	c(-3.91076, 48.71237)	-3.91076	48.7124	transect	2024-09-23	10:22:00	7	10	3	71bf7013-8f45-4845-8523-6ced4cfeed0b	11:20:00	11:34:00	30	2	B2	P6	Ctenolabrus rupestris	5	2	1.36689	2.73377	2024	9	77	H	Labridae	Unknown	<15	Invertebrate predator	Resident	0.00977	3.07	Cryptobenthic	18	small
Les Cochons Noirs	mxCN	c(-3.91076, 48.71237)	-3.91076	48.7124	transect	2024-09-23	10:22:00	7	10	3	71bf7013-8f45-4845-8523-6ced4cfeed0b	11:20:00	11:34:00	30	2	B2	P6	Ctenolabrus rupestris	6	4	2.39232	9.56927	2024	9	77	H	Labridae	Unknown	<15	Invertebrate predator	Resident	0.00977	3.07	Cryptobenthic	18	medium
Les Cochons Noirs	mxCN	c(-3.91076, 48.71237)	-3.91076	48.7124	transect	2024-09-23	10:22:00	7	10	3	71bf7013-8f45-4845-8523-6ced4cfeed0b	11:20:00	11:34:00	30	2	B2	P6	Ctenolabrus rupestris	8	2	5.78603	11.5721	2024	9	77	H	Labridae	Unknown	<15	Invertebrate predator	Resident	0.00977	3.07	Cryptobenthic	18	medium
Les Cochons Noirs	mxCN	c(-3.91076, 48.71237)	-3.91076	48.7124	transect	2024-09-23	10:22:00	7	10	3	71bf7013-8f45-4845-8523-6ced4cfeed0b	11:20:00	11:34:00	30	2	B2	P6	Ctenolabrus rupestris	10	3	11.4787	34.4362	2024	9	77	H	Labridae	Unknown	<15	Invertebrate predator	Resident	0.00977	3.07	Cryptobenthic	18	medium
Les Cochons Noirs	mxCN	c(-3.91076, 48.71237)	-3.91076	48.7124	transect	2024-09-23	10:22:00	7	10	3	71bf7013-8f45-4845-8523-6ced4cfeed0b	11:20:00	11:34:00	30	2	B2	P6	Ctenolabrus rupestris	12	2	20.09	40.1801	2024	9	77	H	Labridae	Unknown	<15	Invertebrate predator	Resident	0.00977	3.07	Cryptobenthic	18	large
Les Cochons Noirs	mxCN	c(-3.91076, 48.71237)	-3.91076	48.7124	transect	2024-09-23	10:22:00	7	10	3	71bf7013-8f45-4845-8523-6ced4cfeed0b	11:20:00	11:34:00	30	2	B2	P6	Labrus bergylta	16	1	47.4954	47.4954	2024	9	77	H	Labridae	Unknown	>30	Invertebrate predator	Resident	0.00955	3.07	Nektobenthic	65.9	small
Les Cochons Noirs	mxCN	c(-3.91076, 48.71237)	-3.91076	48.7124	transect	2024-09-23	10:22:00	7	10	3	71bf7013-8f45-4845-8523-6ced4cfeed0b	11:20:00	11:34:00	30	2	B2	P6	Labrus bergylta	18	1	68.1852	68.1852	2024	9	77	H	Labridae	Unknown	>30	Invertebrate predator	Resident	0.00955	3.07	Nektobenthic	65.9	small
Les Cochons Noirs	mxCN	c(-3.91076, 48.71237)	-3.91076	48.7124	transect	2024-09-23	10:22:00	7	10	3	71bf7013-8f45-4845-8523-6ced4cfeed0b	11:20:00	11:34:00	30	2	B2	P6	Labrus bergylta	20	1	94.2249	94.2249	2024	9	77	H	Labridae	Unknown	>30	Invertebrate predator	Resident	0.00955	3.07	Nektobenthic	65.9	small
Les Cochons Noirs	mxCN	c(-3.91076, 48.71237)	-3.91076	48.7124	transect	2024-09-23	10:22:00	7	10	3	71bf7013-8f45-4845-8523-6ced4cfeed0b	11:20:00	11:34:00	30	2	B2	P6	Labrus bergylta	22	1	126.253	126.253	2024	9	77	H	Labridae	Unknown	>30	Invertebrate predator	Resident	0.00955	3.07	Nektobenthic	65.9	medium
Les Cochons Noirs	mxCN	c(-3.91076, 48.71237)	-3.91076	48.7124	transect	2024-09-23	10:22:00	7	10	3	71bf7013-8f45-4845-8523-6ced4cfeed0b	11:20:00	11:34:00	30	2	B2	P6	Labrus mixtus	16	1	47.075	47.075	2024	9	77	H	Labridae	sound producer	>30	Invertebrate predator	Resident	0.00871	3.1	Nektobenthic	40	medium
Les Cochons Noirs	mxCN	c(-3.91076, 48.71237)	-3.91076	48.7124	transect	2024-09-23	10:22:00	7	10	3	71bf7013-8f45-4845-8523-6ced4cfeed0b	11:20:00	11:34:00	30	2	B2	P6	Parablennius gattorugine	12	1	22.4258	22.4258	2024	9	77	H	Blenniidae	Unknown	<15	Opportunist / omnivore	Resident	0.01175	3.04	Cryptobenthic	30	medium
Les Cochons Noirs	mxCN	c(-3.91076, 48.71237)	-3.91076	48.7124	transect	2024-09-23	10:22:00	7	10	3	71bf7013-8f45-4845-8523-6ced4cfeed0b	11:20:00	11:34:00	30	2	B2	P6	Pomatoschistus flavescens	6	16	1.59701	25.5522	2024	9	77	H	Gobiidae	sound producer	<15	Invertebrate predator	Resident	0.00676	3.05	Cryptobenthic	6	large
Les Cochons Noirs	mxCN	c(-3.91076, 48.71237)	-3.91076	48.7124	transect	2024-09-23	10:22:00	7	10	3	71bf7013-8f45-4845-8523-6ced4cfeed0b	11:20:00	11:34:00	30	2	B2	P6	Pomatoschistus flavescens	8	5	3.84035	19.2018	2024	9	77	H	Gobiidae	sound producer	<15	Invertebrate predator	Resident	0.00676	3.05	Cryptobenthic	6	large
Les Cochons Noirs	mxCN	c(-3.91076, 48.71237)	-3.91076	48.7124	transect	2024-09-23	10:22:00	7	10	3	71bf7013-8f45-4845-8523-6ced4cfeed0b	11:20:00	11:34:00	30	2	B2	P6	Symphodus melops	16	1	47.075	47.075	2024	9	77	H	Labridae	sound producer	15-30	Invertebrate predator	Resident	0.00871	3.1	Nektobenthic	28	medium
Les Cochons Noirs	mxCN	c(-3.91076, 48.71237)	-3.91076	48.7124	transect	2024-09-23	10:22:00	7	10	3	71bf7013-8f45-4845-8523-6ced4cfeed0b	11:20:00	11:34:00	30	4	H4	P2	Centrolabrus exoletus	4	1	0.537259	0.537259	2024	9	77	H	Labridae	Unknown	15-30	Invertebrate predator	Resident	0.00741	3.09	Cryptobenthic	18	small
Les Cochons Noirs	mxCN	c(-3.91076, 48.71237)	-3.91076	48.7124	transect	2024-09-23	10:22:00	7	10	3	71bf7013-8f45-4845-8523-6ced4cfeed0b	11:20:00	11:34:00	30	4	H4	P2	Dicentrarchus labrax	35	1	429.504	429.504	2024	9	77	H	Autre	Unknown	>30	Piscivorous predator	Wide_ranging	0.00933	3.02	Nektobenthic	103	medium
Les Cochons Noirs	mxCN	c(-3.91076, 48.71237)	-3.91076	48.7124	transect	2024-09-23	10:22:00	7	10	3	71bf7013-8f45-4845-8523-6ced4cfeed0b	11:20:00	11:34:00	30	4	H4	P2	Pollachius pollachius	30	1	245.267	245.267	2024	9	77	H	Gadidae	sound producer	>30	Piscivorous predator	Wide_ranging	0.00692	3.08	Nektobenthic	130	small
Les Cochons Noirs	mxCN	c(-3.91076, 48.71237)	-3.91076	48.7124	transect	2024-09-23	10:22:00	7	10	3	71bf7013-8f45-4845-8523-6ced4cfeed0b	11:20:00	11:34:00	30	4	H4	P2	Pollachius pollachius	35	1	394.308	394.308	2024	9	77	H	Gadidae	sound producer	>30	Piscivorous predator	Wide_ranging	0.00692	3.08	Nektobenthic	130	small
Les Cochons Noirs	mxCN	c(-3.91076, 48.71237)	-3.91076	48.7124	transect	2024-09-23	10:22:00	7	10	3	71bf7013-8f45-4845-8523-6ced4cfeed0b	11:20:00	11:34:00	30	4	H4	P2	Pollachius pollachius	40	1	594.909	594.909	2024	9	77	H	Gadidae	sound producer	>30	Piscivorous predator	Wide_ranging	0.00692	3.08	Nektobenthic	130	small
Les Cochons Noirs	mxCN	c(-3.91076, 48.71237)	-3.91076	48.7124	transect	2024-09-23	10:22:00	7	10	3	71bf7013-8f45-4845-8523-6ced4cfeed0b	11:20:00	11:34:00	30	4	H4	P2	Spondyliosoma cantharus	35	1	586.721	586.721	2024	9	77	H	Autre	Unknown	15-30	Opportunist / omnivore	Coastal mobile	0.0123	3.03	Nektobenthic	60	medium
Les Cochons Noirs	mxCN	c(-3.91076, 48.71237)	-3.91076	48.7124	transect	2024-09-23	10:22:00	8	16	8	76ea417e-e0bc-4c4d-bc00-6cfc52acabf1	11:01:00	11:13:00	30	2	B2	P2	Centrolabrus exoletus	4	2	0.537259	1.07452	2024	9	77	H	Labridae	Unknown	15-30	Invertebrate predator	Resident	0.00741	3.09	Cryptobenthic	18	small
Les Cochons Noirs	mxCN	c(-3.91076, 48.71237)	-3.91076	48.7124	transect	2024-09-23	10:22:00	8	16	8	76ea417e-e0bc-4c4d-bc00-6cfc52acabf1	11:01:00	11:13:00	30	2	B2	P2	Centrolabrus exoletus	6	2	1.88064	3.76128	2024	9	77	H	Labridae	Unknown	15-30	Invertebrate predator	Resident	0.00741	3.09	Cryptobenthic	18	medium
Les Cochons Noirs	mxCN	c(-3.91076, 48.71237)	-3.91076	48.7124	transect	2024-09-23	10:22:00	8	16	8	76ea417e-e0bc-4c4d-bc00-6cfc52acabf1	11:01:00	11:13:00	30	2	B2	P2	Centrolabrus exoletus	10	3	9.11629	27.3489	2024	9	77	H	Labridae	Unknown	15-30	Invertebrate predator	Resident	0.00741	3.09	Cryptobenthic	18	medium
Les Cochons Noirs	mxCN	c(-3.91076, 48.71237)	-3.91076	48.7124	transect	2024-09-23	10:22:00	8	16	8	76ea417e-e0bc-4c4d-bc00-6cfc52acabf1	11:01:00	11:13:00	30	2	B2	P2	Centrolabrus exoletus	12	2	16.0136	32.0271	2024	9	77	H	Labridae	Unknown	15-30	Invertebrate predator	Resident	0.00741	3.09	Cryptobenthic	18	large
Les Cochons Noirs	mxCN	c(-3.91076, 48.71237)	-3.91076	48.7124	transect	2024-09-23	10:22:00	8	16	8	76ea417e-e0bc-4c4d-bc00-6cfc52acabf1	11:01:00	11:13:00	30	2	B2	P2	Ctenolabrus rupestris	3	1	0.284877	0.284877	2024	9	77	H	Labridae	Unknown	<15	Invertebrate predator	Resident	0.00977	3.07	Cryptobenthic	18	small
Les Cochons Noirs	mxCN	c(-3.91076, 48.71237)	-3.91076	48.7124	transect	2024-09-23	10:22:00	8	16	8	76ea417e-e0bc-4c4d-bc00-6cfc52acabf1	11:01:00	11:13:00	30	2	B2	P2	Ctenolabrus rupestris	4	3	0.688999	2.067	2024	9	77	H	Labridae	Unknown	<15	Invertebrate predator	Resident	0.00977	3.07	Cryptobenthic	18	small
Les Cochons Noirs	mxCN	c(-3.91076, 48.71237)	-3.91076	48.7124	transect	2024-09-23	10:22:00	8	16	8	76ea417e-e0bc-4c4d-bc00-6cfc52acabf1	11:01:00	11:13:00	30	2	B2	P2	Ctenolabrus rupestris	5	3	1.36689	4.10066	2024	9	77	H	Labridae	Unknown	<15	Invertebrate predator	Resident	0.00977	3.07	Cryptobenthic	18	small
Les Cochons Noirs	mxCN	c(-3.91076, 48.71237)	-3.91076	48.7124	transect	2024-09-23	10:22:00	8	16	8	76ea417e-e0bc-4c4d-bc00-6cfc52acabf1	11:01:00	11:13:00	30	2	B2	P2	Ctenolabrus rupestris	6	5	2.39232	11.9616	2024	9	77	H	Labridae	Unknown	<15	Invertebrate predator	Resident	0.00977	3.07	Cryptobenthic	18	medium
Les Cochons Noirs	mxCN	c(-3.91076, 48.71237)	-3.91076	48.7124	transect	2024-09-23	10:22:00	8	16	8	76ea417e-e0bc-4c4d-bc00-6cfc52acabf1	11:01:00	11:13:00	30	2	B2	P2	Ctenolabrus rupestris	8	9	5.78603	52.0743	2024	9	77	H	Labridae	Unknown	<15	Invertebrate predator	Resident	0.00977	3.07	Cryptobenthic	18	medium
Les Cochons Noirs	mxCN	c(-3.91076, 48.71237)	-3.91076	48.7124	transect	2024-09-23	10:22:00	8	16	8	76ea417e-e0bc-4c4d-bc00-6cfc52acabf1	11:01:00	11:13:00	30	2	B2	P2	Labrus bergylta	12	1	19.6377	19.6377	2024	9	77	H	Labridae	Unknown	>30	Invertebrate predator	Resident	0.00955	3.07	Nektobenthic	65.9	small
Les Cochons Noirs	mxCN	c(-3.91076, 48.71237)	-3.91076	48.7124	transect	2024-09-23	10:22:00	8	16	8	76ea417e-e0bc-4c4d-bc00-6cfc52acabf1	11:01:00	11:13:00	30	2	B2	P2	Labrus bergylta	20	1	94.2249	94.2249	2024	9	77	H	Labridae	Unknown	>30	Invertebrate predator	Resident	0.00955	3.07	Nektobenthic	65.9	small
Les Cochons Noirs	mxCN	c(-3.91076, 48.71237)	-3.91076	48.7124	transect	2024-09-23	10:22:00	8	16	8	76ea417e-e0bc-4c4d-bc00-6cfc52acabf1	11:01:00	11:13:00	30	2	B2	P2	Labrus mixtus	8	1	5.49031	5.49031	2024	9	77	H	Labridae	sound producer	>30	Invertebrate predator	Resident	0.00871	3.1	Nektobenthic	40	small
Les Cochons Noirs	mxCN	c(-3.91076, 48.71237)	-3.91076	48.7124	transect	2024-09-23	10:22:00	8	16	8	76ea417e-e0bc-4c4d-bc00-6cfc52acabf1	11:01:00	11:13:00	30	2	B2	P2	Labrus mixtus	10	3	10.9652	32.8957	2024	9	77	H	Labridae	sound producer	>30	Invertebrate predator	Resident	0.00871	3.1	Nektobenthic	40	small
Les Cochons Noirs	mxCN	c(-3.91076, 48.71237)	-3.91076	48.7124	transect	2024-09-23	10:22:00	8	16	8	76ea417e-e0bc-4c4d-bc00-6cfc52acabf1	11:01:00	11:13:00	30	2	B2	P2	Labrus mixtus	12	1	19.2966	19.2966	2024	9	77	H	Labridae	sound producer	>30	Invertebrate predator	Resident	0.00871	3.1	Nektobenthic	40	small
Les Cochons Noirs	mxCN	c(-3.91076, 48.71237)	-3.91076	48.7124	transect	2024-09-23	10:22:00	8	16	8	76ea417e-e0bc-4c4d-bc00-6cfc52acabf1	11:01:00	11:13:00	30	2	B2	P2	Labrus mixtus	15	1	38.5391	38.5391	2024	9	77	H	Labridae	sound producer	>30	Invertebrate predator	Resident	0.00871	3.1	Nektobenthic	40	medium
Les Cochons Noirs	mxCN	c(-3.91076, 48.71237)	-3.91076	48.7124	transect	2024-09-23	10:22:00	8	16	8	76ea417e-e0bc-4c4d-bc00-6cfc52acabf1	11:01:00	11:13:00	30	2	B2	P2	Parablennius gattorugine	7	1	4.35648	4.35648	2024	9	77	H	Blenniidae	Unknown	<15	Opportunist / omnivore	Resident	0.01175	3.04	Cryptobenthic	30	small
Les Cochons Noirs	mxCN	c(-3.91076, 48.71237)	-3.91076	48.7124	transect	2024-09-23	10:22:00	8	16	8	76ea417e-e0bc-4c4d-bc00-6cfc52acabf1	11:01:00	11:13:00	30	2	B2	P2	Parablennius gattorugine	16	2	53.7728	107.546	2024	9	77	H	Blenniidae	Unknown	<15	Opportunist / omnivore	Resident	0.01175	3.04	Cryptobenthic	30	medium
Les Cochons Noirs	mxCN	c(-3.91076, 48.71237)	-3.91076	48.7124	transect	2024-09-23	10:22:00	8	16	8	76ea417e-e0bc-4c4d-bc00-6cfc52acabf1	11:01:00	11:13:00	30	2	B2	P2	Pomatoschistus flavescens	2	1	0.0559871	0.0559871	2024	9	77	H	Gobiidae	sound producer	<15	Invertebrate predator	Resident	0.00676	3.05	Cryptobenthic	6	medium
Les Cochons Noirs	mxCN	c(-3.91076, 48.71237)	-3.91076	48.7124	transect	2024-09-23	10:22:00	8	16	8	76ea417e-e0bc-4c4d-bc00-6cfc52acabf1	11:01:00	11:13:00	30	2	B2	P2	Pomatoschistus flavescens	4	3	0.463692	1.39108	2024	9	77	H	Gobiidae	sound producer	<15	Invertebrate predator	Resident	0.00676	3.05	Cryptobenthic	6	large
Les Cochons Noirs	mxCN	c(-3.91076, 48.71237)	-3.91076	48.7124	transect	2024-09-23	10:22:00	8	16	8	76ea417e-e0bc-4c4d-bc00-6cfc52acabf1	11:01:00	11:13:00	30	2	B2	P2	Pomatoschistus flavescens	5	5	0.91581	4.57905	2024	9	77	H	Gobiidae	sound producer	<15	Invertebrate predator	Resident	0.00676	3.05	Cryptobenthic	6	large
Les Cochons Noirs	mxCN	c(-3.91076, 48.71237)	-3.91076	48.7124	transect	2024-09-23	10:22:00	8	16	8	76ea417e-e0bc-4c4d-bc00-6cfc52acabf1	11:01:00	11:13:00	30	4	H4	P6	Centrolabrus exoletus	6	1	1.88064	1.88064	2024	9	77	H	Labridae	Unknown	15-30	Invertebrate predator	Resident	0.00741	3.09	Cryptobenthic	18	medium
Les Cochons Noirs	mxCN	c(-3.91076, 48.71237)	-3.91076	48.7124	transect	2024-09-23	10:22:00	8	16	8	76ea417e-e0bc-4c4d-bc00-6cfc52acabf1	11:01:00	11:13:00	30	4	H4	P6	Centrolabrus exoletus	8	3	4.57474	13.7242	2024	9	77	H	Labridae	Unknown	15-30	Invertebrate predator	Resident	0.00741	3.09	Cryptobenthic	18	medium
Les Cochons Noirs	mxCN	c(-3.91076, 48.71237)	-3.91076	48.7124	transect	2024-09-23	10:22:00	8	16	8	76ea417e-e0bc-4c4d-bc00-6cfc52acabf1	11:01:00	11:13:00	30	4	H4	P6	Dicentrarchus labrax	40	22	642.84	14142.5	2024	9	77	H	Autre	Unknown	>30	Piscivorous predator	Wide_ranging	0.00933	3.02	Nektobenthic	103	medium
Les Cochons Noirs	mxCN	c(-3.91076, 48.71237)	-3.91076	48.7124	transect	2024-09-23	10:22:00	8	16	8	76ea417e-e0bc-4c4d-bc00-6cfc52acabf1	11:01:00	11:13:00	30	4	H4	P6	Dicentrarchus labrax	50	1	1261.16	1261.16	2024	9	77	H	Autre	Unknown	>30	Piscivorous predator	Wide_ranging	0.00933	3.02	Nektobenthic	103	medium
Les Cochons Noirs	mxCN	c(-3.91076, 48.71237)	-3.91076	48.7124	transect	2024-09-23	10:22:00	8	16	8	76ea417e-e0bc-4c4d-bc00-6cfc52acabf1	11:01:00	11:13:00	30	4	H4	P6	Labrus bergylta	18	1	68.1852	68.1852	2024	9	77	H	Labridae	Unknown	>30	Invertebrate predator	Resident	0.00955	3.07	Nektobenthic	65.9	small
Les Cochons Noirs	mxCN	c(-3.91076, 48.71237)	-3.91076	48.7124	transect	2024-09-23	10:22:00	8	16	8	76ea417e-e0bc-4c4d-bc00-6cfc52acabf1	11:01:00	11:13:00	30	4	H4	P6	Spondyliosoma cantharus	20	2	107.653	215.306	2024	9	77	H	Autre	Unknown	15-30	Opportunist / omnivore	Coastal mobile	0.0123	3.03	Nektobenthic	60	medium
An Nehou	mxAN	c(-3.94123, 48.6932)	-3.94123	48.6932	transect	2018-05-23	14:54:00	7	10	3	8d2e4fce-f132-4df8-beff-9ce9ebf89f7c	15:42:00	15:52:00	30	4	H4	P2	NoSpecies	NA	0	NA	NA	2018	5	54	M	NA	NA	NA	NA	NA	NA	NA	NA	NA	NA
Astan	mxAS	c(-3.96077, 48.7455)	-3.96077	48.7455	transect	2018-06-04	16:09:00	3.1	16.1	13	59756542-47f7-44e6-bde1-4c0527b72718	16:28:00	16:39:00	30	4	H4	P2	NoSpecies	NA	0	NA	NA	2018	6	52	M	NA	NA	NA	NA	NA	NA	NA	NA	NA	NA
La Vieille	mxVI	c(-3.90296, 48.71047)	-3.90296	48.7105	transect	2018-05-22	15:38:00	6	9	3	f8d85c76-aca0-4dd8-a7a0-9c4e192807a7	16:18:00	16:27:00	30	4	H4	P2	NoSpecies	NA	0	NA	NA	2018	5	57	M	NA	NA	NA	NA	NA	NA	NA	NA	NA	NA
La Vieille	mxVI	c(-3.90296, 48.71047)	-3.90296	48.7105	transect	2018-10-02	15:15:00	4.9	7.9	3	2569a848-19c3-4325-9617-f3e6a353b606	15:56:00	16:02:00	30	4	H4	P2	NoSpecies	NA	0	NA	NA	2018	10	47	M	NA	NA	NA	NA	NA	NA	NA	NA	NA	NA
Les Cochons Noirs	mxCN	c(-3.91076, 48.71237)	-3.91076	48.7124	transect	2021-06-09	10:11:00	4	12	8	8019c031-b4f2-4da1-b6f6-f8d374edefb3	10:54:00	10:58:00	30	4	H4	P2	NoSpecies	NA	0	NA	NA	2021	6	69	H	NA	NA	NA	NA	NA	NA	NA	NA	NA	NA

## Sheet: Table S4
Table S4. Description of the 26 sound types defined on the study.
Sound Type	Short name	General description	Organisation level	Homogeneity	Element type	Reference
Arched sound	AS	Tonal sound with arched-shaped frequency-modulation.	Element	Homogeneous	Tonal sound
Downsweep	DS	Tonal sound with frequency modulation, frequency of the unit decreases.	Element	Homogeneous	Tonal sound	Desiderà et al., 2019: https://doi.org/10.3354/meps12812
Low frequency downsweep	LDS	Tonal sound with frequency modulation, dominant frequency < 200 Hz, frequency of the unit decreases, often longer than DS element type.	Element	Homogeneous	Tonal sound	Desiderà et al., 2019: https://doi.org/10.3354/meps12812
Long Downsweep	DS_long	Tonal sound with frequency modulation (around 200 Hz), decrease of the frequency through time, particularly long sound duration (~ 0.5 s).	Element	Homogeneous	Tonal sound
Constant tonal	CT	Tonal sound with no significant frequency change, long sound duration (> 0.4 s).	Element	Homogeneous	Tonal sound
Low frequency constant tonal	LCT	Low tonal sound (< 200 Hz), with no significant frequency change, long sound duration (> 0.4 s).	Element	Homogeneous	Tonal sound	Desiderà et al., 2019: https://doi.org/10.3354/meps12812
Upsweep	US	Tonal sound with frequency modulation, increase of the frequency through time.	Element	Homogeneous	Tonal sound	Di iorio et al., 2021: https://doi.org/10.1038/s41598-021-96378-5
Time-frequency bin	PTF	Sound unit with no subunit distinguishable. High entropy.	Element	Homogeneous	Non-linear	Di iorio et al., 2021: https://doi.org/10.1038/s41598-021-96378-5
Low time-frequency bin	LPTF	Low frequency element with no subunit distinguishable (< 200 Hz). High entropy.	Element	Homogeneous	Non-linear	Di iorio et al., 2021: https://doi.org/10.1038/s41598-021-96378-5
Downsweep series	DSS	Train of consecutive DS elements.	Train	Homogeneous	Tonal sound	Desiderà et al., 2019: https://doi.org/10.3354/meps12812
Low frequency downsweep series	LDSS	Train of consecutive LDS elements (< 200 Hz).	Train	Homogeneous	Tonal sound	Desiderà et al., 2019: https://doi.org/10.3354/meps12812
Double pulse	DP	Train of two consecutive pulses.	Train	Homogeneous	Pulse
Pulse series	PS	Train of 3 or more consecutive pulses.	Train	Homogeneous	Pulse	Desiderà et al., 2019: https://doi.org/10.3354/meps12812
Low-frequency pulse series	LPS	Train of consecutive low frequency pulses (< 200 Hz).	Train	Homogeneous	Pulse	Desiderà et al., 2019: https://doi.org/10.3354/meps12812
Crackling	Crack	Train of specific pulses with high entropy.	Train	Homogeneous	Pulse
Fast pulse train	FPT	Pulse train with very short, aurally undetectable pulse periods.	Train	Homogeneous	Pulse	Desiderà et al., 2019: https://doi.org/10.3354/meps12812
Low frequency fast pulse train	LFPT	Low frequency fast pulse train with very short, aurally undetectable pulse periods (< 200 Hz).	Train	Homogeneous	Pulse	Desiderà et al., 2019: https://doi.org/10.3354/meps12812
Stridulation	Stridul	Sound composed of several pulsed elements but with very short duration between pulses. High entropy. Generally produced by invertebrates but also fish.	Train	Homogeneous	Pulse
Time-frequency bin series	PTFs	Train of consecutive PTF element.	Train	Homogeneous	Non-linear
Downsweep + Pulse sequence	DSPS	Complex sound composed of DS of various duration and pulses. Pulses can be unique or in train of 2-3 pulses.	Train	Heterogeneous	Mixed
Low frequency Downsweep + Pulse sequence	LDSPS	Complex sound composed of LDS of various duration and pulses. Pulses can be unique or in train of 2-3 pulses.	Train	Heterogeneous	Mixed	Desiderà et al., 2019: https://doi.org/10.3354/meps12812
Fast pulse train sequence	FPTs	Sequence of several train type FPT.	Sequence	Homogeneous	Pulse
Low frequency fast pulse train sequence	LFPTs	Sequence of several train type LFPT (< 200 Hz).	Sequence	Homogeneous	Pulse
FPT sequence stereotyped_1	Seq_FPT _str1	Stereotyped sequence of train type FPT, train are composed of generally 2 pulses but sometimes 3 and more.	Sequence	Homogeneous	Pulse
Mini cracking	Mini _crack	Stereotyped high frequency sequence of train type crackling (~700 – 800 Hz).	Sequence	Homogeneous	Pulse
FPT sequence stereotyped_1 + Downsweep	Seq_FPT_(PS)DS _str1	Complex call composed of FPTs_strp1 and one or several DS or LDS.Generally, (L)DS is at the beginning of the sequence and may be preceded by one or more pulses.	Sequence	Heterogeneous	Mixed

## Sheet: Table S5
Table S5. Non-exhaustive list of species that could potentially emit the sound types identified on the study.
Based on species observed during the transects of the POCOROCH network on kelp forest and on the results of eDNA analysis presented on Rey et al., 2023 (https://doi.org/10.1016/j.ocecoaman.2023.106625).
Order	Family	Species	Soniferous classification	Reference for soniferous species	FishSound link
Anguilliformes	Anguillidae	Anguilla anguilla	Soniferous	V. R. Protasov and E. V. Romanenko, “Sounds Emittedby Some Fish, and Their Signal Importance,” Zool. Zh.41 (10), 1516–1528 (1962)	https://fishsounds.net/fish.js?id=92ebb602-de8d-4ad8-918d-e9f64f924414
Anguilliformes	Congridae	Conger conger	Soniferous	Fish, M. P., Kelsey Jr, A. S., & Mowbray, W. H. (1952). Studies on the production of underwater sound by North Atlantic coastal fishes. Fish, M. P. (1954). Volume 14. Article 3. The character and significance of sound production among fishes of the western North Atlantic.	https://fishsounds.net/fish.js?id=6ebe0f3d-9374-434f-8dbc-c385aa1c2367
Archaeogastropoda	Calliostomatidae	Calliostoma zizyphinum	Unknown
Archaeogastropoda	Patellidae	Patella pellucida	Unknown
Archaeogastropoda	Haliotidae	Haliotis tuberculata	Unknown
Atheriniformes	Atherinidae	Atherina presbyter	Unknown
Blenniiformes	Gobiesocidae	Lepadogaster lepadogaster	Unknown
Blenniiformes	Blenniidae	Parablennius ruber	Unknown
Blenniiformes	Gobiesocidae	Apletodon incognitus	Unknown
Canalipalpata	Sabellidae	Bispira volutacornis	Unknown
Carcharhiniformes	Triakidae	Mustelus asterias	Unknown
Carcharhiniformes	Scyliorhinidae	Scyliorhinus canicula	Unknown
Clupeiformes	Alosidae	Sardina pilchardus	Unknown
Clupeiformes	Clupeidae	Sprattus sprattus	Unknown
Cypriniformes	Nemacheilidae	Barbatula barbatula	Soniferous	Dufossé, L. (1874). Recherches sur les bruits et les sons expressifs que font entendre les poissons d'Europe et sur les organes producteurs de ces phénomènes acoustiques ainsi que sur les appareils de l'audition de plusiers de ces animaux. L'Auteur.	https://fishsounds.net/fish.js?id=66d31c60-2822-447f-b837-83d0078e27dc
Decapoda	Polybiidae	Necora puber	Soniferous	Coquereau et al., 2016: https://doi.org/10.3354/ab00665
Decapoda	Palaemonidae	Palaemon serratus	Soniferous	Coquereau et al., 2016: https://doi.org/10.3354/ab00665
Decapoda	Nephropidae	Homarus gammarus	Soniferous	Jézéquel et al., 2018: https://doi.org/10.3354/ab00692
Decapoda	Cancridae	Cancer pagurus	Soniferous	Coquereau et al., 2016: https://doi.org/10.3354/ab00665
Decapoda	Majidae	Maja squinado	Unknown
Decapoda	Porcellanidae	Pisidia longicornis	Unknown
Echinidea	Echinidae	Echinus esculentus	Unknown
Forcipulatida	Asteriidae	Asterias rubens	Unknown
Forcipulatida	Asteriidae	Marthasterias glacialis	Unknown
Gadiformes	Gadidae	Pollachius pollachius	Soniferous	Wilson et al., 2014: https://doi.org/10.1111/jfb.12342	https://fishsounds.net/fish.js?id=0faddeb3-697a-4116-b32e-ad48969d943c
Gadiformes	Gadidae	Trisopterus luscus	Unknown
Gadiformes	Gadidae	Gadus mohrua	Soniferous	Hernandez et al., 2013: https://doi.org/10.1093/icesjms/fst003	https://fishsounds.net/fish.js?id=409e493f-16c7-4267-b54f-c3385e11d22f
Gadiformes	Gadidae	Ciliata mustela	Soniferous	Hawkins and Rasmussen, 1978: https://doi.org/10.1017/S0025315400056848	https://fishsounds.net/fish.js?id=fde5811e-79d7-4cca-82eb-25dfee56b5b4
Gadiformes	Merlucciidae	Merluccius merluccius	Soniferous	Groison, 2010: http://hdl.handle.net/1956/4005 Groison et al., 2011: https://doi.org/10.1007/s10641-010-9753-3	https://fishsounds.net/fish.js?id=f91e98ee-0bda-4296-8920-90f6ad31791d
Gadiformes	Gadidae	Raniceps raninus	Soniferous	Hawkins and Rasmussen, 1978: https://doi.org/10.1017/S0025315400056848	https://fishsounds.net/fish.js?id=7d12f45d-f561-4f73-b0c3-88df0fae1859
Gadiformes	Gadidae	Trisopterus minutus	Soniferous	Hawkins and Rasmussen, 1978: https://doi.org/10.1017/S0025315400056848	https://fishsounds.net/fish.js?id=e38220f7-9fc6-4ba9-bc74-27ec18297805
Gasterosteiformes	Syngnathidae	Nerophis lumbriciformis	Unknown
Gasterosteiformes	Gasterosteidae	Spinachia spinachia	Unknown
Gobiiformes	Gobiidae	Pomatoschistus flavescens	Soniferous	de Jong et al., 2016: https://doi.org/10.1121/2.0000272 Albouy et al., 2023: https://doi.org/10.1016/j.marenvres.2023.106197	https://fishsounds.net/fish.js?id=dbf5c1ca-aebd-4752-8a50-31268792ef46
Gobiiformes	Gobiidae	Thorogobius ephippiatus	Unknown
Gobiiformes	Gobiidae	Gobius paganellus	Soniferous	Parmentier et al., 2013: https://doi.org/10.1242/jeb.087205	https://fishsounds.net/fish.js?id=12d6a629-2c5b-43bd-b05a-449acb6ea0f0
Gobiiformes	Gobiidae	Gobius cobitis	Soniferous	Malavasi et al., 2008: https://doi.org/10.1111/j.1095-8312.2008.00947.x Lugli, 2010: https://doi.org/10.1007/s00359-010-0528-2	https://fishsounds.net/fish.js?id=503417d4-267f-461d-8723-5d08e0615de4
Gobiiformes	Gobiidae	Gobius niger	Soniferous	Malavasi et al., 2008: https://doi.org/10.1111/j.1095-8312.2008.00947.x	https://fishsounds.net/fish.js?id=0885c223-f28c-49f4-ba1c-a0cfd655cf1d
Gobiiformes	Gobiidae	Pomatoschistus microps	Soniferous	Bolgan et al., 2013: https://doi.org/10.1163/1568539X-00003041 Blom et al., 2016: https://doi.org/10.1007/s10641-016-0550-5	https://fishsounds.net/fish.js?id=9161c386-04c4-4044-98e7-2d29ed7e4107
Gobiiformes	Gobiidae	Pomatoschistus minutus	Soniferous	Blom et al., 2016: https://doi.org/10.1007/s10641-016-0550-5 Blom et al., 2022: https://doi.org/10.1016/j.jembe.2022.151791	https://fishsounds.net/fish.js?id=db784d71-58db-45cc-bc4e-23997067cc16
Gobiiformes	Oxudercidae	Lebetus guilleti	Unknown
Labriformes	Labridae	Symphodus bailloni	Unknown
Lamniformes	Lamnidae	Lamna nasus	Unknown
Lophiiformes	Lophiidae	Lophius piscatorius	Unknown
Mugiliformes	Mugilidae	Chelon auratus	Soniferous	V. R. Protasov and E. V. Romanenko, “Sounds Emittedby Some Fish, and Their Signal Importance,” Zool. Zh.41 (10), 1516–1528 (1962)	https://fishsounds.net/fish.js?id=c5aabea3-a7a7-457c-a268-040e14bceee3
Mugiliformes	Mugilidae	Chelon labrosus	Unknown
Mugiliformes	Mugilidae	Chelon ramada	Unknown
Neogastropoda	Muricidae	Ocenebra erinaceus	Unknown
Perciformes	Moronidae	Dicentrarchus labrax	Unknown
Perciformes	Labridae	Ctenolabrus rupestris	Unknown
Perciformes	Labridae	Labrus bergylta	Unknown
Perciformes	Labridae	Labrus mixtus	Soniferous	Bordeau, B. 1982. Influences of the Acoustic Environment on the Marine and Freshwater Fishes. Application to Fisheries]. PhD Dissertation, Université de Paris.	https://fishsounds.net/fish.js?id=793b5f27-89ae-43b0-8486-7467148f0ea4
Perciformes	Labridae	Symphodus ocellatus	Soniferous	V. R. Protasov and E. V. Romanenko, "On Nature of Sounds Produced by Certain Black Sea Fishes", Doklady Akademii Nauk SSSR, 139(3): 726-728. (1961) V. R. Protasov and E. V. Romanenko, “Sounds Emittedby Some Fish, and Their Signal Importance,” Zool. Zh.41 (10), 1516–1528 (1962)	https://fishsounds.net/fish.js?id=b0b6bbba-368a-4a46-95ce-e97fff6de712
Perciformes	Labridae	Symphodus melops	Soniferous	Bussmann et al., 2020: https://doi.org/10.1080/09524622.2020.1838324	https://fishsounds.net/fish.js?id=2c9cc6dd-1d2f-433f-9269-f47404a2a065
Perciformes	Callionymidae	Callionymus lyra	Unknown
Perciformes	Labridae	Centrolabrus exoletus	Unknown
Perciformes	Mullidae	Mullus surmuletus	Unknown
Perciformes	Blenniidae	Parablennius gattorugine	Unknown
Perciformes	Gobiesocidae	Lepadogaster candolii	Unknown
Perciformes	Tripterygiidae	Tripterygion delaisi	Unknown
Perciformes	Sparidae	Spondyliosoma cantharus	Unknown
Perciformes	Sparidae	Sparus aurata	Unknown
Perciformes	Blenniidae	Coryphoblennius galerita	Unknown
Perciformes	Blenniidae	Lipophrys pholis	Soniferous	Barata, E. N. (1990). Field observations on the behaviour of the breeding males of Lipophrys pholis (Pisces: Blenniidae).	https://fishsounds.net/fish.js?id=0564dd47-8631-4fec-86de-baed550f250a
Perciformes	Blenniidae	Parablennius pilicornis	Unknown
Pleuronectiformes	Scophthalmidae	Zeugopterus punctatus	Soniferous	Bordeau, B. 1982. Influences of the Acoustic Environment on the Marine and Freshwater Fishes. Application to Fisheries]. PhD Dissertation, Université de Paris.	https://fishsounds.net/fish.js?id=bb957beb-7a85-4d00-b83b-112d0fe65031
Pleuronectiformes	Pleuronectidae	Microstomus kitt	Unknown
Pleuronectiformes	Pleuronectidae	Pleuronectes platessa	Unknown
Pleuronectiformes	Scophthalmidae	Scophthalmus maximus	Soniferous	Largardère & Mallekh, 2000: https://doi.org/10.1016/S0044-8486(00)00375-6 Lagardère et al., 2004: https://doi.org/10.1016/j.aquaculture.2004.01.033	https://fishsounds.net/fish.js?id=1a1b7ad9-ac2a-44c4-921d-5e7ebd45226d
Pleuronectiformes	Soleidae	Solea solea	Unknown
Rajiformes	Rajidae	Raja brachyura	Soniferous	Barroil et al., 2024: https://doi.org/10.1002/ecy.4440
Rajiformes	Rajidae	Raja montagui	Unknown
Rajiformes	Rajidae	Raja undulata	Unknown
Salmoniformes	Salmonidae	Salmo salar	Soniferous	Moore & Waring, 1999: https://doi.org/10.1111/j.1095-8649.1999.tb00726.x Rountree et al., 2018 : https://doi.org/10.1371/journal.pone.0204247	https://fishsounds.net/fish.js?id=cce51d34-b758-4574-a6e1-e2eee41ef589
Scombriformes	Scombridae	Scomber scombrus	Soniferous	Fish, M. P., Kelsey Jr, A. S., & Mowbray, W. H. (1952). Studies on the production of underwater sound by North Atlantic coastal fishes. Fish, M. P. (1954). Volume 14. Article 3. The character and significance of sound production among fishes of the western North Atlantic.	https://fishsounds.net/fish.js?id=468bbac1-4024-4558-b921-50863423a094
Scorpaeniformes	Cottidae	Taurulus bubalis	Soniferous	Vieira, D. C., Almada, F., Duarte-Coelho, P., Gil, F., Robalo, J. I., Amorim, M. C. P., & da Gama, C. A. V. Taurulus bubalis (Cottidae) an inshore vocal fish species. Poster
Syngnathiformes	Syngnathidae	Entelurus aequoreus	Unknown
Syngnathiformes	Syngnathidae	Syngnathus acus	Unknown
Tetraodontiformes	Molidae	Mola mola	Soniferous	Fish, M. P., Kelsey Jr, A. S., & Mowbray, W. H. (1952). Studies on the production of underwater sound by North Atlantic coastal fishes. Fish, M. P. (1954). Volume 14. Article 3. The character and significance of sound production among fishes of the western North Atlantic.	https://fishsounds.net/fish.js?id=cf8f0dac-2df2-4bef-a92e-bc310f1b4fe2
Torpediniformes	Torpedinidae	Torpedo marmorata	Soniferous	Almagro & Barria, 2024: https://doi.org/10.1007/s00227-024-04536-w
Valvatida	Asterinidae	Asterina gibbosa	Unknown
